# Supplementary material for: Posterior circulation stroke: machine learning-based detection of early ischemic changes in acute non-contrast CT scans
Source: J Neurol. 2020 May 11;267(9):2632–41. doi: 10.1007/s00415-020-09859-4 (PMC7419359; doi:10.1007/s00415-020-09859-4)
Supplement: Supplementary file 1 — Supplementary file1 (XLSX 9624 kb) [file 415_2020_9859_MOESM1_ESM.xlsx]

## Sheet: Tabelle1
Name	Ident	Ground_truth	Region	Region_1	original_shape_Elongation	original_shape_Flatness	original_shape_LeastAxisLength	original_shape_MajorAxisLength	original_shape_Maximum2DDiameterColumn	original_shape_Maximum2DDiameterRow	original_shape_Maximum2DDiameterSlice	original_shape_Maximum3DDiameter	original_shape_MeshVolume	original_shape_MinorAxisLength	original_shape_Sphericity	original_shape_SurfaceArea	original_shape_SurfaceVolumeRatio	original_shape_VoxelVolume	original_firstorder_10Percentile	original_firstorder_90Percentile	original_firstorder_Energy	original_firstorder_Entropy	original_firstorder_InterquartileRange	original_firstorder_Kurtosis	original_firstorder_Maximum	original_firstorder_MeanAbsoluteDeviation	original_firstorder_Mean	original_firstorder_Median	original_firstorder_Minimum	original_firstorder_Range	original_firstorder_RobustMeanAbsoluteDeviation	original_firstorder_RootMeanSquared	original_firstorder_Skewness	original_firstorder_TotalEnergy	original_firstorder_Uniformity	original_firstorder_Variance	original_glcm_Autocorrelation	original_glcm_JointAverage	original_glcm_ClusterProminence	original_glcm_ClusterShade	original_glcm_ClusterTendency	original_glcm_Contrast	original_glcm_Correlation	original_glcm_DifferenceAverage	original_glcm_DifferenceEntropy	original_glcm_DifferenceVariance	original_glcm_JointEnergy	original_glcm_JointEntropy	original_glcm_Imc1
BAO_01	BAO_01_PCA_l	0	PCA_l	PCA	0.673841	0.306379	23.8361	77.7992	67.9412	79.8311	67.082	88.1476	45880.8	52.4243	0.595113	10414.5	0.22699	45947	27.7901	44.6515	8.58253e+08	4.76554	8.88775	3.04915	61.5158	5.2773	36.5117	36.8942	8.97873	52.5371	3.68746	136.672	-0.230403	8.58253e+08	0.0430005	43.7434	867.274	28.9386	64126.3	-394.74	144.922	25.6041	0.699519	3.89002	3.38951	9.71056	0.00306528	8.89719	-0.124909
BAO_01	BAO_01_PCA_r	1	PCA_r	PCA	0.687723	0.347728	26.4549	76.0792	67.9412	84.5044	68.7314	90.2995	52819	52.3214	0.612197	11120.4	0.210538	52894	27.0042	43.617	9.6651e+08	4.74933	9.06163	2.93915	61.5394	5.26397	35.0178	34.7032	8.59839	52.941	3.72784	135.176	0.173024	9.6651e+08	0.0431108	42.7847	783.73	27.4575	59288.7	407.072	142.674	23.4089	0.717906	3.71652	3.32654	8.89599	0.00317297	8.82068	-0.133879
BAO_02	BAO_02_PCA_l	0	PCA_l	PCA	0.68222	0.315783	24.2668	76.8464	68.0147	80.2808	68.0661	88.1476	47901.1	52.4261	0.615063	10370.4	0.216496	47975	29.1377	40.7476	8.79426e+08	4.18173	6.11914	2.78138	54.6492	3.57641	35.319	35.6885	19.9298	34.7194	2.53796	135.392	-0.185259	8.79426e+08	0.063557	19.6864	294.632	16.7623	12017.1	-120.6	65.9709	11.3395	0.706336	2.59512	2.86316	4.31007	0.00637546	7.75979	-0.136932
BAO_02	BAO_02_PCA_r	1	PCA_r	PCA	0.689244	0.354727	26.7678	75.4603	67.9412	84.5044	69.0507	90.2995	54529.3	52.0106	0.640233	10861.7	0.199191	54596	26.6881	40.985	9.84228e+08	4.54659	7.85759	3.54573	55.377	4.6117	34.1412	34.7757	6.73301	48.644	3.23251	134.266	-0.536594	9.84228e+08	0.0504791	33.6116	839.161	28.5018	52528.2	-787.053	120.53	13.3048	0.801201	2.78861	2.97222	5.21206	0.00465519	8.28216	-0.175179
BAO_03	BAO_03_PCA_l	0	PCA_l	PCA	0.673784	0.313454	23.9858	76.521	68.0147	80.2808	67.082	87.8749	45676	51.5586	0.606583	10187.1	0.223031	45743	28.5456	45.1573	8.63446e+08	4.73596	7.97357	3.45968	62.7287	5.06917	37.2338	37.6688	7.32076	55.4079	3.38018	137.39	-0.358521	8.63446e+08	0.0455952	42.9181	968.13	30.6484	69535.6	-620.936	140.155	24.9359	0.6974	3.78201	3.37843	10.0061	0.00344376	8.82958	-0.122804
BAO_03	BAO_03_PCA_r	0	PCA_r	PCA	0.671868	0.348993	26.327	75.4372	67.2681	80.4114	66.6108	90.2995	52364.6	50.6839	0.636121	10640.7	0.203204	52432	29.5088	45.103	9.93623e+08	4.67649	7.59212	3.74662	59.622	4.83003	37.5183	37.794	6.03194	53.5901	3.21291	137.662	-0.327825	9.93623e+08	0.0477613	39.4221	1046.38	31.9355	63278.3	-482.04	129.115	23.0992	0.69598	3.63521	3.31855	9.23771	0.00376197	8.71128	-0.12577
BAO_04	BAO_04_PCA_l	0	PCA_l	PCA	0.679506	0.314153	24.1284	76.8047	68.1175	80.0812	68.0661	88.1476	47450.8	52.1892	0.614112	10321.2	0.217515	47517	29.8457	44.8679	8.96629e+08	4.6234	7.58072	3.47897	59.9364	4.66924	37.2361	37.1508	7.89878	52.0376	3.16249	137.367	-0.0309775	8.96629e+08	0.0487702	35.8983	963.417	30.6436	50832.7	-3.13441	118.899	21.365	0.695071	3.53508	3.25729	8.18209	0.00395475	8.60938	-0.129975
BAO_04	BAO_04_PCA_r	0	PCA_r	PCA	0.688462	0.356135	26.8056	75.268	67.9412	84.5044	67.6018	90.2995	54528	51.8192	0.642568	10822.1	0.198469	54595	30.5104	45.5472	1.03846e+09	4.59517	7.75803	3.09425	62.0325	4.6544	37.7921	37.5988	10.7317	51.3008	3.23512	137.917	0.161722	1.03846e+09	0.0485906	34.431	819.618	28.2176	40723.9	261.049	113.929	20.3989	0.695941	3.46376	3.22656	7.73754	0.00396741	8.55248	-0.131142
BAO_05	BAO_05_PCA_l	0	PCA_l	PCA	0.682375	0.315764	24.2594	76.8278	68.0147	80.2808	68.0661	88.1476	47883.1	52.4254	0.614859	10371.2	0.216595	47957	29.0696	43.3844	8.92454e+08	4.51321	7.85282	2.75943	57.9395	4.49277	36.3039	36.41	17.4317	40.5078	3.22283	136.416	0.0446707	8.92454e+08	0.0500328	30.7092	410.068	19.7063	29240.3	63.751	103.175	16.2549	0.727443	3.10174	3.09816	6.19916	0.0041832	8.35555	-0.139643
BAO_05	BAO_05_PCA_r	0	PCA_r	PCA	0.688852	0.356238	26.8089	75.2555	67.9412	84.5044	68.4471	90.2995	54640.8	51.8399	0.643539	10820.7	0.198033	54708	29.4414	43.3019	1.0204e+09	4.46365	7.63064	2.80372	62.0018	4.3525	36.466	36.5499	17.5789	44.4229	3.12798	136.571	0.107668	1.0204e+09	0.051757	28.7763	414.184	19.8489	25677.3	102.342	96.2831	15.4744	0.722745	3.02248	3.06536	5.93106	0.00443673	8.26588	-0.138403
BAO_06	BAO_06_PCA_l	0	PCA_l	PCA	0.682533	0.314424	24.2438	77.1056	68.1175	80.2808	68.0661	88.1476	47554.2	52.6271	0.60627	10469.9	0.220169	47627	28.4656	41.6405	8.72783e+08	4.43187	6.6111	3.57025	53.2469	4.10491	35.2681	35.5724	10.5189	42.7281	2.76751	135.371	-0.335032	8.72783e+08	0.0559655	27.9285	685.654	25.7531	35268.7	-334.939	99.3379	9.61056	0.823293	2.30048	2.73999	4.06299	0.0064614	7.90155	-0.208684
BAO_06	BAO_06_PCA_r	0	PCA_r	PCA	0.692622	0.356602	26.7685	75.0654	67.9412	84.5044	68.884	90.2995	54449.2	51.992	0.643117	10802.4	0.198395	54516	28.9116	41.8866	1.00054e+09	4.41822	6.58296	3.38609	57.6138	4.05241	35.374	35.3339	14.0189	43.5949	2.75014	135.473	0.0512945	1.00054e+09	0.0561291	26.943	497.854	21.8216	30469.9	76.2432	95.3668	8.68999	0.832518	2.20358	2.6755	3.58665	0.00672656	7.82109	-0.218956
BAO_07	BAO_07_PCA_l	0	PCA_l	PCA	0.681825	0.31383	24.0726	76.7058	68.0147	80.2808	67.3647	88.1476	47400.3	52.2999	0.613971	10316.3	0.217642	47474	25.3284	38.6118	8.25374e+08	4.44358	7.14876	3.50382	58.9951	4.23895	31.7466	31.3484	11.2511	47.744	2.95017	131.855	0.45158	8.25374e+08	0.0542454	28.6345	463.048	21.0937	30146.5	457.679	91.029	18.619	0.660015	3.3416	3.18648	6.97145	0.00444528	8.33439	-0.111841
BAO_07	BAO_07_PCA_r	0	PCA_r	PCA	0.693629	0.358723	26.6849	74.3887	67.9412	84.5044	66.9104	90.0999	53746.5	51.5981	0.646853	10647.5	0.198105	53824	24.7455	38.199	9.25949e+08	4.47828	6.92161	4.40379	59.9406	4.32223	31.0407	30.3426	6.47378	53.4668	2.89127	131.161	0.699326	9.25949e+08	0.0551071	31.6223	665.176	25.381	50444.5	820.857	102.404	18.4961	0.693649	3.3145	3.18196	7.02239	0.00468765	8.35703	-0.121823
BAO_08	BAO_08_PCA_l	1	PCA_l	PCA	0.684426	0.314253	23.9484	76.2074	68.0147	80.2808	67.6018	87.8806	45586.9	52.1583	0.595814	10357.8	0.22721	45652	24.2305	42.1092	8.12364e+08	4.835	9.91742	2.74917	61.3442	5.63249	33.2167	33.2216	5.92996	55.4142	4.05413	133.397	0.0148884	8.12364e+08	0.0399545	48.0059	851.983	28.5714	72090.8	72.5034	163.75	21.1265	0.771158	3.49415	3.26632	8.36626	0.00300333	8.86157	-0.156335
BAO_08	BAO_08_PCA_r	1	PCA_r	PCA	0.686519	0.344058	26.3016	76.4453	67.897	84.5044	67.897	90.2995	50671.2	52.4811	0.588994	11243	0.221881	50734	24.7148	42.4154	9.15362e+08	4.79883	9.25982	2.97051	58.8639	5.46646	34.1478	34.7748	7.75551	51.1084	3.83087	134.322	-0.353174	9.15362e+08	0.0419222	46.7438	796.182	27.6054	75282.9	-753.385	158.658	22.166	0.754465	3.59077	3.30075	8.69778	0.00314369	8.85152	-0.145258
BAO_09	BAO_09_PCA_l	1	PCA_l	PCA	0.672502	0.311859	24.2472	77.7505	68.1175	80.2808	68.0661	88.1476	46398.9	52.2874	0.594047	10511.6	0.226548	46472	29.1988	43.7637	8.70652e+08	4.58887	7.6083	3.44451	58.9818	4.60406	36.7499	37.0806	11.6787	47.303	3.1534	136.876	-0.215769	8.70652e+08	0.0497954	34.4384	710.574	26.1957	46276.8	-265.285	114.618	17.1921	0.73853	3.1718	3.12846	6.6458	0.00423058	8.44928	-0.14504
BAO_09	BAO_09_PCA_r	1	PCA_r	PCA	0.692537	0.358256	26.7822	74.7572	67.897	84.5044	68.884	90.2995	54369.3	51.7721	0.64477	10764.2	0.197983	54436	30.1734	44.152	1.02752e+09	4.49685	7.3197	3.09835	58.2273	4.34102	37.28	37.4218	10.8048	47.4225	3.02436	137.389	-0.101635	1.02752e+09	0.0519225	29.8925	787.597	27.6914	31043.7	-85.2548	100.003	16.8654	0.711088	3.12969	3.11241	6.56821	0.00440766	8.34636	-0.136021
BAO_10	BAO_10_PCA_l	0	PCA_l	PCA	0.679083	0.313563	24.1257	76.9406	68.1175	80.2808	68.0661	88.1476	47583.2	52.249	0.613709	10347.2	0.217455	47657	28.1646	43.6866	8.82421e+08	4.66047	8.32415	3.09727	60.5555	4.89375	35.9357	35.9028	10.7618	49.7938	3.43642	136.074	0.0781387	8.82421e+08	0.046172	37.5564	716.108	26.3133	46506.3	156.762	120.699	25.8271	0.647316	3.9003	3.39355	9.84169	0.00331732	8.77676	-0.10896
BAO_10	BAO_10_PCA_r	0	PCA_r	PCA	0.678489	0.350424	26.5082	75.6462	67.9412	84.5044	67.2681	90.2995	53865.3	51.3251	0.64426	10706	0.198756	53932	28.1677	43.5951	9.97806e+08	4.67005	8.28659	3.29467	61.7735	4.90252	35.8788	35.8886	7.35383	54.4197	3.41975	136.019	0.0565208	9.97806e+08	0.0463118	38.1577	880.046	29.2416	52788.1	96.077	124.436	24.548	0.670348	3.8086	3.35694	9.29187	0.00341139	8.76016	-0.116758
BAO_11	BAO_11_PCA_l	0	PCA_l	PCA	0.675001	0.309561	23.9052	77.2229	68.0147	78.339	68.0661	88.1476	45761.2	52.1255	0.589629	10493.1	0.229301	45828	26.0987	42.6995	8.34824e+08	4.74489	8.73814	3.26473	58.4008	5.22867	34.8077	35.4474	5.42028	52.9805	3.63109	134.968	-0.412891	8.34824e+08	0.0440142	43.3558	939.842	30.2395	61720	-708.079	135.974	34.3157	0.596721	4.47301	3.58536	13.332	0.00285972	9.03287	-0.0899033
BAO_11	BAO_11_PCA_r	0	PCA_r	PCA	0.666382	0.352566	26.7562	75.8898	67.2086	82.5651	68.4471	90.2995	52614.2	50.5716	0.626316	10841.6	0.206058	52682	25.8492	42.4615	9.5394e+08	4.75214	8.81979	3.12251	58.4978	5.22435	34.4045	34.7554	4.77127	53.7266	3.65502	134.564	-0.233239	9.5394e+08	0.0434616	42.9499	974.782	30.8062	58204.8	-421.561	135.768	32.7413	0.611194	4.36088	3.5547	12.8265	0.00283335	9.02607	-0.0941898
BAO_12	BAO_12_PCA_l	0	PCA_l	PCA	0.65839	0.300582	23.647	78.6704	68.1175	80.2808	68.0661	88.1476	45164.1	51.7958	0.59207	10358.7	0.229357	45230	26.6991	43.7155	8.34849e+08	4.75826	8.61905	3.32734	58.6191	5.24872	35.6962	36.3024	3.32987	55.2892	3.59782	135.86	-0.44203	8.34849e+08	0.0439214	44.3994	1135.74	33.1989	79819.7	-882.541	153.582	19.3106	0.776433	3.35069	3.222	7.64815	0.00350555	8.72653	-0.156888
BAO_12	BAO_12_PCA_r	1	PCA_r	PCA	0.660964	0.322511	25.4103	78.789	67.9412	84.5044	69.0507	90.2995	48995.1	52.0767	0.585762	11054.3	0.22562	49061	24.9968	43.6502	8.95547e+08	4.87635	9.77426	2.92174	58.4179	5.79043	34.9132	35.736	5.85592	52.562	4.06307	135.106	-0.343074	8.95547e+08	0.0398233	52.1686	966.336	30.4134	97957.6	-888.725	184.161	18.7195	0.815149	3.28401	3.19272	7.48379	0.00321244	8.83036	-0.180034
BAO_13	BAO_13_PCA_l	0	PCA_l	PCA	0.673495	0.311988	24.035	77.0384	68.1175	80.2808	66.7533	88.1476	46964.3	51.885	0.61079	10306.3	0.21945	47039	27.7582	42.7229	8.6413e+08	4.61959	7.85961	3.28483	58.8495	4.7112	35.4065	35.4932	8.73209	50.1174	3.26242	135.538	0.0367847	8.6413e+08	0.0481434	35.5814	798.653	27.8439	45460.7	95.5362	116.11	22.6327	0.673481	3.65465	3.30556	8.61551	0.00369832	8.65255	-0.11877
BAO_13	BAO_13_PCA_r	1	PCA_r	PCA	0.677165	0.353756	26.7079	75.4978	67.9412	84.5044	67.6018	90.2995	53768	51.1245	0.644254	10693.2	0.198877	53833	27.6621	43.2842	9.89396e+08	4.65525	8.30254	3.01404	59.3201	4.88816	35.4312	35.3546	10.4671	48.853	3.43324	135.569	0.161548	9.89396e+08	0.0461393	37.3696	692.05	25.8276	45735.6	294.866	122.689	22.7489	0.686964	3.65418	3.30474	8.70452	0.00351358	8.69448	-0.123879
BAO_14	BAO_14_PCA_l	0	PCA_l	PCA	0.683754	0.315988	23.9828	75.8977	67.4759	79.555	66.3702	87.5785	46843	51.8953	0.617103	10183.3	0.217393	46916	30.8593	47.4578	9.13257e+08	4.74454	8.6994	3.15729	64.3512	5.17322	39.368	39.6026	11.0323	53.3188	3.60905	139.52	-0.206681	9.13257e+08	0.0437166	42.3541	850.444	28.7887	53506.6	-359.452	126.571	39.9639	0.519558	4.85193	3.66758	14.9376	0.00269335	9.09554	-0.0769285
BAO_14	BAO_14_PCA_r	0	PCA_r	PCA	0.68302	0.35538	26.6099	74.8773	67.2086	84.4334	66.6108	90.0944	53642	51.1426	0.646289	10642.9	0.198407	53710	30.9162	48.5415	1.05153e+09	4.82942	9.13934	3.37192	63.4965	5.47386	39.7494	39.9226	3.91921	59.5772	3.80094	139.921	-0.265714	1.05153e+09	0.0413089	48.0145	1407.37	37.1225	87003.4	-659.757	153.597	36.4438	0.616446	4.65554	3.61282	13.5045	0.00255754	9.17086	-0.097067
BAO_15	BAO_15_PCA_l	0	PCA_l	PCA	0.681644	0.315685	24.2198	76.7214	68.1175	79.555	68.0661	88.1476	47735.7	52.2967	0.616446	10323.3	0.216259	47809	32.2993	44.7713	9.17477e+08	4.36316	6.44764	3.46923	60.1417	3.92768	38.4387	38.2508	16.4964	43.6453	2.68066	138.53	0.277184	9.17477e+08	0.0580602	25.1985	535.714	22.8346	21703.4	246.968	76.9875	19.8224	0.590012	3.43215	3.21972	7.46911	0.00481103	8.25822	-0.0941809
BAO_15	BAO_15_PCA_r	0	PCA_r	PCA	0.685559	0.355193	26.5527	74.7557	67.9412	83.9345	66.7533	90.2995	53572.6	51.2494	0.646873	10624.1	0.198313	53649	32.2739	45.6237	1.0368e+09	4.4382	6.85353	3.22818	61.1618	4.13572	38.9173	38.888	15.8514	45.3104	2.84772	139.016	0.05577	1.0368e+09	0.0546154	27.5307	609.049	24.3289	24898	82.7073	87.4777	18.8604	0.644754	3.34212	3.1877	7.15686	0.00449385	8.33571	-0.110227
BAO_16	BAO_16_PCA_l	0	PCA_l	PCA	0.680885	0.312785	24.0857	77.0039	68.1175	80.2808	68.0661	88.1476	47459.5	52.4308	0.61202	10357.8	0.218245	47533	28.4438	41.6849	8.71126e+08	4.41391	6.77619	3.24259	56.1939	4.09032	35.2774	35.5459	6.38196	49.8119	2.82913	135.376	-0.201649	8.71126e+08	0.0554146	26.7912	898.462	29.6975	23499.8	-166.72	85.1767	19.0945	0.633478	3.35933	3.20558	7.31115	0.00447115	8.32821	-0.103624
BAO_16	BAO_16_PCA_r	0	PCA_r	PCA	0.688529	0.355659	26.8125	75.3882	67.9412	84.5044	69.0507	90.2995	54501	51.907	0.64124	10840.9	0.198913	54567	28.72	41.0838	9.996e+08	4.30985	6.23582	3.57056	57.3875	3.80893	35.2596	35.6601	7.11541	50.2721	2.60983	135.347	-0.36719	9.996e+08	0.060282	23.5937	836.118	28.6797	19797.9	-255.346	73.701	19.3382	0.584099	3.35728	3.2117	7.5666	0.0050138	8.20449	-0.0896461
BAO_17	BAO_17_PCA_l	0	PCA_l	PCA	0.681882	0.315233	24.1534	76.6209	68.1175	79.8123	68.0661	88.1476	47081.2	52.2464	0.610854	10322.3	0.219246	47155	27.1789	41.6044	8.56488e+08	4.55398	7.29427	3.36823	57.2066	4.47351	34.6496	34.9305	8.25879	48.9478	3.03953	134.771	-0.247808	8.56488e+08	0.0510417	32.7444	756.685	27.1304	38256.6	-246.639	105.33	22.8268	0.643479	3.62609	3.30053	8.93032	0.00411624	8.56194	-0.11215
BAO_17	BAO_17_PCA_r	0	PCA_r	PCA	0.690688	0.359685	26.8865	74.7502	67.9412	84.5044	69.0507	89.3868	53745.2	51.6291	0.634376	10856.7	0.202003	53812	27.5469	41.7675	9.80601e+08	4.56491	7.20399	3.72955	57.7291	4.47322	34.8675	35.1391	5.09482	52.6343	3.00321	134.992	-0.184284	9.80601e+08	0.051457	33.4711	942.019	30.3319	46482.5	-183.118	109.245	21.2603	0.673749	3.49094	3.24595	8.35009	0.00433688	8.52016	-0.125048
BAO_18	BAO_18_PCA_l	1	PCA_l	PCA	0.677962	0.313328	24.0587	76.7845	68.0147	80.2808	65.7647	88.1476	47462.4	52.057	0.615885	10293.2	0.216871	47537	29.8506	43.0072	8.82691e+08	4.42035	6.71885	3.59085	59.341	4.12071	36.1641	35.7925	12.3249	47.016	2.80665	136.266	0.459698	8.82691e+08	0.055853	27.8489	622.062	24.5512	31037.4	476.307	92.1147	14.9211	0.72091	2.96596	3.03197	5.69556	0.005207	8.16499	-0.141467
BAO_18	BAO_18_PCA_r	0	PCA_r	PCA	0.684376	0.354209	26.6993	75.3772	67.9412	84.5044	67.4759	90.2995	54334.5	51.5864	0.642929	10790.4	0.198592	54402	30.0171	43.2811	1.01517e+09	4.45035	6.81168	3.49747	58.5423	4.1603	36.4999	36.3782	9.09825	49.444	2.84523	136.603	0.115318	1.01517e+09	0.0547229	28.2388	797.636	27.8949	31235.9	136.407	93.834	15.7858	0.711774	3.03813	3.06053	6.06173	0.00506282	8.23218	-0.140688
BAO_19	BAO_19_PCA_l	0	PCA_l	PCA	0.682685	0.314176	24.1074	76.7319	68.0147	79.555	68.0661	88.1476	47465.5	52.3837	0.612466	10351.1	0.218077	47532	28.4916	43.2018	8.81461e+08	4.56868	7.69767	3.11393	59.6548	4.56573	36.057	36.2927	7.31241	52.3424	3.17731	136.178	-0.122306	8.81461e+08	0.0494913	33.0686	890.816	29.4779	36653.9	-111.953	108.67	21.1845	0.673442	3.53351	3.26388	8.08821	0.00381702	8.56682	-0.118287
BAO_19	BAO_19_PCA_r	0	PCA_r	PCA	0.681822	0.350002	26.4543	75.5834	67.897	84.5044	67.4759	90.2995	53524.9	51.5344	0.637592	10772.4	0.201259	53591	27.9287	43.5856	9.92717e+08	4.6709	7.99845	3.26123	62.1422	4.85797	35.9622	36.1533	8.1605	53.9817	3.32826	136.103	-0.130801	9.92717e+08	0.0467113	38.2146	830.402	28.3635	52364	-163.109	126.271	22.632	0.695658	3.64184	3.30945	8.73097	0.00350849	8.72178	-0.124489
BAO_20	BAO_20_PCA_l	0	PCA_l	PCA	0.681644	0.315722	24.2751	76.8877	68.1175	80.2808	68.0661	88.1476	47886.1	52.41	0.614651	10375.2	0.216663	47960	30.3661	43.3546	9.00637e+08	4.39876	6.65612	3.14227	56.9171	4.03253	36.941	37.0103	17.2827	39.6343	2.78072	137.036	0.0371617	9.00637e+08	0.0560121	26.0754	428.946	20.3691	20184.7	78.4613	79.1786	22.9912	0.549568	3.68143	3.3074	8.71234	0.00446237	8.38293	-0.0867681
BAO_20	BAO_20_PCA_r	0	PCA_r	PCA	0.686569	0.354796	26.767	75.4432	67.9412	84.5044	67.897	90.2995	54489.6	51.7969	0.64303	10809.2	0.198373	54557	29.5983	43.4383	1.02055e+09	4.5079	7.10628	3.54113	59.0216	4.32625	36.658	36.8615	10.266	48.7556	2.95459	136.77	-0.197962	1.02055e+09	0.0526411	30.6288	753.169	27.1028	35515.6	-207.84	97.2948	22.8646	0.618987	3.66433	3.30011	8.70151	0.00420814	8.51236	-0.104321
BAO_21	BAO_21_PCA_l	1	PCA_l	PCA	0.678256	0.315329	24.2404	76.8734	68.0147	79.8311	67.3647	87.8749	47567	52.1399	0.614229	10336.1	0.217296	47633	30.0798	45.0921	9.03612e+08	4.61178	8.07643	3.07318	59.9936	4.73106	37.6054	37.6317	11.3725	48.621	3.3263	137.733	0.00333962	9.03612e+08	0.0476539	35.0366	750.822	27	39890.8	35.5379	112.266	24.9856	0.635735	3.85638	3.37613	9.40072	0.0033888	8.71421	-0.103544
BAO_21	BAO_21_PCA_r	0	PCA_r	PCA	0.682508	0.355143	26.7747	75.3914	67.9412	84.5044	68.2495	90.2053	54137	51.4552	0.641085	10795.2	0.199405	54204	30.85	45.3941	1.03414e+09	4.56016	7.69549	3.11286	64.3537	4.56401	38.0069	37.881	14.8753	49.4785	3.19379	138.126	0.183171	1.03414e+09	0.0495826	32.7874	616.02	24.4086	35255.8	297.602	104.665	23.7091	0.630527	3.76041	3.33635	8.87016	0.00365193	8.61313	-0.104282
BAO_22	BAO_22_PCA_l	0	PCA_l	PCA	0.674473	0.312195	24.0143	76.9209	68.0147	80.0812	65.192	88.1476	47191.7	51.8811	0.613676	10290.9	0.218067	47258	29.9138	45.5	8.9974e+08	4.64153	8.29158	2.94835	60.2683	4.84448	37.8489	38.0181	13.436	46.8324	3.42153	137.981	-0.0683326	8.9974e+08	0.046421	36.5747	662.754	25.2887	40506	-62.8978	117.633	24.6913	0.652566	3.80937	3.36835	9.50797	0.00335054	8.73397	-0.109303
BAO_22	BAO_22_PCA_r	0	PCA_r	PCA	0.686091	0.355403	26.6408	74.9595	67.9412	84.4334	67.7422	89.9444	53515.2	51.429	0.644208	10660.5	0.199204	53583	30.2113	46.2499	1.02668e+09	4.6785	8.36013	2.97183	60.8635	4.95064	38.2826	38.3532	9.56228	51.3012	3.4751	138.421	0.00337057	1.02668e+09	0.0453724	38.4358	908.005	29.698	48129.9	67.1963	127.264	23.1428	0.691897	3.68408	3.32215	8.92825	0.00335375	8.74328	-0.124021
BAO_23	BAO_23_PCA_l	0	PCA_l	PCA	0.673442	0.313679	24.0704	76.7358	68.1175	78.848	66.3702	87.8749	46657.7	51.6771	0.611711	10246	0.219599	46723	29.962	45.469	8.90793e+08	4.65919	7.68906	3.48254	65.0811	4.78538	37.9402	38.157	7.98494	57.0961	3.22569	138.078	-0.195036	8.90793e+08	0.0477811	37.9166	1006.56	31.377	50077.6	-249.363	117.425	29.2626	0.600605	4.1161	3.46971	11.4392	0.00348078	8.81975	-0.0963473
BAO_23	BAO_23_PCA_r	1	PCA_r	PCA	0.678397	0.353881	26.6347	75.2644	67.9412	82.5651	66.4831	89.8109	53617	51.0591	0.646477	10636.5	0.198379	53684	30.6847	45.7413	1.02918e+09	4.59647	7.52802	3.19325	62.4328	4.60753	38.3353	38.4765	11.9446	50.4882	3.14975	138.46	-0.083463	1.02918e+09	0.0491406	34.3874	792.062	27.7732	37893.1	-115.299	108.535	25.6993	0.616778	3.90012	3.38395	9.67773	0.00369227	8.69146	-0.100857
BAO_24	BAO_24_PCA_l	0	PCA_l	PCA	0.6196	0.293229	23.3503	79.6315	68.0147	80.2808	67.6018	87.4643	40646.5	49.3397	0.550006	10394.4	0.255727	40721	25.4724	44.0364	7.49549e+08	4.87504	9.47553	3.30082	58.7727	5.75124	35.4766	36.3624	0.794389	57.9783	3.95169	135.672	-0.507515	7.49549e+08	0.0406523	53.0407	1328.29	35.9512	101573	-1230.86	174.719	31.5341	0.693937	4.24609	3.5373	12.7048	0.00270153	9.13484	-0.116919
BAO_24	BAO_24_PCA_r	0	PCA_r	PCA	0.652155	0.340032	25.9372	76.2787	67.9412	82.28	67.6018	89.56	48479.5	49.7455	0.602923	10664.2	0.219973	48546	27.3874	44.2213	9.05563e+08	4.75628	8.03417	3.75499	59.1249	5.18482	36.4112	37.0829	4.22819	54.8967	3.41471	136.579	-0.58492	9.05563e+08	0.0454854	45.6974	1112.02	32.8959	85662	-1146.45	148.544	29.0325	0.672678	4.04836	3.47428	11.895	0.00326273	8.93644	-0.11105
BAO_25	BAO_25_PCA_l	0	PCA_l	PCA	0.681869	0.315682	24.2657	76.8674	68.1175	80.2808	68.0661	88.1476	47881.1	52.4135	0.614776	10372.3	0.216627	47955	30.5684	44.4794	9.10505e+08	4.47718	7.24795	2.96769	59.0138	4.30531	37.6864	37.8692	16.4563	42.5575	3.01221	137.792	-0.016175	9.10505e+08	0.0523633	29.1266	508.658	22.1212	27747.7	-12.6085	95.3916	18.155	0.679781	3.27871	3.15227	6.82991	0.00447532	8.35214	-0.125725
BAO_25	BAO_25_PCA_r	0	PCA_r	PCA	0.688331	0.355687	26.7951	75.3335	67.9412	84.5044	67.897	90.2995	54599	51.8544	0.64285	10826.7	0.198295	54666	30.3383	44.5406	1.03701e+09	4.51216	7.54857	2.99499	59.1162	4.42168	37.6204	37.7769	10.8121	48.304	3.11288	137.731	-0.0390809	1.03701e+09	0.0509309	30.5807	806.936	28.0314	31903	-51.0834	102.291	17.5942	0.706242	3.23263	3.13195	6.59046	0.00434964	8.38249	-0.13535
BAO_26	BAO_26_PCA_l	0	PCA_l	PCA	0.680423	0.313329	24.131	77.0149	68.1175	80.2808	68.0661	88.1476	47626.8	52.4026	0.612216	10378.8	0.217919	47700	26.9663	40.5766	8.52336e+08	4.46388	7.13619	3.20267	61.882	4.24918	33.5666	33.3687	8.40932	53.4727	2.96244	133.674	0.122936	8.52336e+08	0.0532491	28.6296	691.116	25.9369	27469.3	136.046	92.3877	18.8136	0.661408	3.32427	3.19279	7.27832	0.00438161	8.37391	-0.114475
BAO_26	BAO_26_PCA_r	0	PCA_r	PCA	0.690222	0.355968	26.7572	75.1676	67.9412	84.5044	67.897	90.2995	54409.4	51.8823	0.642289	10811.1	0.198699	54476	26.9657	41.1991	9.7817e+08	4.54536	7.41193	3.52683	66.7945	4.4569	33.8794	33.6817	4.20769	62.5868	3.06077	134	0.0684645	9.7817e+08	0.0510467	32.3015	936.612	30.2427	41757.6	77.6765	107.022	19.0524	0.697535	3.35862	3.19573	7.24527	0.00418628	8.47422	-0.127644
BAO_27	BAO_27_PCA_l	0	PCA_l	PCA	0.682529	0.31578	24.259	76.8223	68.0147	80.2808	68.0661	88.1476	47872.9	52.4335	0.614778	10371.1	0.216639	47947	30.3638	43.7185	9.03117e+08	4.42849	7.059	3.02447	58.1016	4.15686	37.1442	37.2235	15.7067	42.3949	2.91461	137.243	0.0525241	9.03117e+08	0.0541943	27.2035	527.96	22.5743	24440	63.5878	89.5857	16.1494	0.694084	3.09203	3.09264	6.17154	0.00464625	8.25184	-0.126985
BAO_27	BAO_27_PCA_r	0	PCA_r	PCA	0.688768	0.356305	26.8508	75.3591	67.9412	84.5044	69.0507	90.2995	54736.1	51.905	0.643034	10841.8	0.198073	54803	30.6557	44.0482	1.03571e+09	4.41532	7.02988	2.91984	57.8396	4.14724	37.375	37.298	20.3007	37.5389	2.91705	137.473	0.176637	1.03571e+09	0.0541675	26.8273	333.591	17.7625	23039.3	178.239	88.3253	15.9999	0.692889	3.09018	3.08579	6.02826	0.00460993	8.23323	-0.125837
BAO_28	BAO_28_PCA_l	1	PCA_l	PCA	0.680498	0.315941	24.2663	76.8064	68.1175	80.2808	68.0661	88.1476	47514.1	52.2666	0.612817	10352.3	0.217878	47588	30.93	44.8779	9.09442e+08	4.50061	6.97097	3.42716	61.2423	4.29923	38.1319	38.3653	10.6181	50.6241	2.92063	138.242	-0.198211	9.09442e+08	0.0530128	30.3294	835.803	28.565	33253.6	-202.031	97.8818	18.5191	0.681093	3.30281	3.17693	7.09113	0.0044365	8.39261	-0.121614
BAO_28	BAO_28_PCA_r	1	PCA_r	PCA	0.669783	0.343351	26.0701	75.9284	67.897	84.5044	67.4759	90.2995	51107	50.8555	0.596363	11167.6	0.218514	51185	28.4432	45.2725	9.67339e+08	4.76097	8.32005	3.49618	61.6503	5.20859	37.3098	37.8821	3.97053	57.6797	3.50172	137.473	-0.469252	9.67339e+08	0.0445562	44.9032	1245.37	34.8195	82900.7	-984.53	151.29	19.4275	0.771802	3.38016	3.21092	7.45667	0.00360598	8.71246	-0.155041
BAO_29	BAO_29_PCA_l	0	PCA_l	PCA	0.678841	0.314072	24.0842	76.6838	68.1175	80.0812	67.7422	88.1476	46945.5	52.0561	0.609894	10318.7	0.219802	47019	28.5901	44.2758	8.81082e+08	4.68501	7.85216	3.4475	60.5864	4.87731	36.7455	37.0563	10.7593	49.827	3.27861	136.89	-0.0801668	8.81082e+08	0.0472625	39.503	769.266	27.2134	62720.2	-79.4768	134.075	19.2901	0.747747	3.32449	3.20128	7.69847	0.00391716	8.62348	-0.150126
BAO_29	BAO_29_PCA_r	0	PCA_r	PCA	0.688185	0.354757	26.7771	75.48	67.9412	84.5044	69.0507	90.2995	54231.7	51.9442	0.639083	10841.6	0.199914	54299	28.9632	44.2985	1.01798e+09	4.63491	8.03231	3.10756	58.1709	4.78078	36.7897	36.9779	11.5181	46.6528	3.32636	136.922	-0.13198	1.01798e+09	0.0472635	36.297	715.534	26.2479	47803.5	-130.207	124.009	17.6928	0.749823	3.21007	3.14622	6.87701	0.00390778	8.53091	-0.151718
BAO_31	BAO_31_PCA_l	0	PCA_l	PCA	0.677625	0.310661	23.8462	76.7596	66.5282	80.0812	68.0661	87.8692	45959.2	52.0142	0.59992	10342.8	0.225043	46023	28.6569	45.692	8.68658e+08	4.78173	9.00623	2.99928	59.6899	5.32096	37.2227	37.331	8.87948	50.8104	3.73141	137.384	-0.115791	8.68658e+08	0.042316	44.3607	912.686	29.7366	61458.6	-206.196	142.114	28.4392	0.665888	4.11116	3.45935	10.6863	0.00284967	8.97253	-0.111572
BAO_31	BAO_31_PCA_r	0	PCA_r	PCA	0.673457	0.35175	26.6513	75.7677	67.2681	84.5044	67.2681	90.2995	53276.9	51.0263	0.639248	10711.3	0.201049	53345	27.5543	44.8072	9.93523e+08	4.80792	8.97358	3.29919	59.5201	5.38334	36.3014	36.5479	4.48702	55.0331	3.72841	136.472	-0.237418	9.93523e+08	0.0420881	46.3981	1102.57	32.7155	82348.1	-544.773	155.011	25.9797	0.712689	3.91829	3.40342	9.91744	0.00291641	8.96717	-0.126877
BAO_32	BAO_32_PCA_l	1	PCA_l	PCA	0.664405	0.313279	24.0947	76.9113	68.1175	80.2808	68.0661	88.0284	45447.6	51.1002	0.599991	10264.7	0.225858	45514	26.6426	42.7171	8.29638e+08	4.7104	8.22914	3.26196	58.5432	5.01079	34.8619	35.1185	5.22526	53.3179	3.4453	135.012	-0.203546	8.29638e+08	0.045305	40.4653	947.741	30.3505	57260.4	-270.03	131.844	25.4996	0.675536	3.80883	3.37295	10.2196	0.00344241	8.80517	-0.121547
BAO_32	BAO_32_PCA_r	0	PCA_r	PCA	0.663467	0.351394	26.6414	75.8161	67.9412	80.7775	68.884	89.9611	51574.4	50.3015	0.619716	10812.2	0.209643	51640	26.7003	43.0224	9.4529e+08	4.71327	8.20984	3.20965	57.8856	5.01989	35.1466	35.4695	5.57619	52.3094	3.43356	135.297	-0.2374	9.4529e+08	0.0453559	40.7649	966.003	30.6382	58094.5	-341.959	133.263	24.0575	0.693537	3.72882	3.33962	9.41506	0.00348717	8.77944	-0.126244
BAO_33	BAO_33_PCA_l	0	PCA_l	PCA	0.679841	0.314509	24.1535	76.7974	68.0147	80.2808	68.0661	88.1476	47523	52.21	0.614065	10332.5	0.217421	47589	28.503	43.2426	8.82258e+08	4.57824	7.46903	3.22093	59.5708	4.55261	36.0352	36.1675	12.5903	46.9805	3.12178	136.158	-0.0717658	8.82258e+08	0.0497834	33.5339	620.45	24.466	38718.9	-62.011	109.026	21.5652	0.669346	3.55092	3.27952	8.36948	0.00387446	8.58424	-0.116022
BAO_33	BAO_33_PCA_r	0	PCA_r	PCA	0.665019	0.350611	26.6199	75.9243	67.897	84.5044	67.897	90.2995	52574.6	50.4911	0.617202	10996.2	0.209153	52647	28.3492	43.6609	9.76475e+08	4.67509	7.72655	3.7236	60.1929	4.81547	36.0466	36.1635	5.33195	54.8609	3.22943	136.19	-0.0943069	9.76475e+08	0.0476305	38.916	1015.22	31.4487	63186.7	-128.603	127.539	22.7657	0.696857	3.63085	3.31522	8.98014	0.00366043	8.71557	-0.124547
BAO_34	BAO_34_PCA_l	1	PCA_l	PCA	0.680973	0.314132	24.1659	76.9292	68.1175	80.2808	68.0661	88.1476	47245.3	52.3867	0.608221	10391.1	0.21994	47318	28.9097	43.3977	8.81302e+08	4.56323	7.69325	3.29117	58.6608	4.56256	36.3526	36.6277	10.5087	48.1521	3.18473	136.474	-0.196708	8.81302e+08	0.0498128	33.0596	738.582	26.7676	38681.5	-244.38	107.598	19.2992	0.695437	3.36014	3.20733	7.50673	0.00403323	8.49304	-0.125628
BAO_34	BAO_34_PCA_r	0	PCA_r	PCA	0.683718	0.354888	26.6944	75.2192	67.9412	84.5044	67.897	90.2995	54105.2	51.4287	0.644374	10735.9	0.198426	54180	28.7017	43.3091	1.00566e+09	4.58597	7.60183	3.39049	60.203	4.58301	36.116	36.2391	7.39367	52.8094	3.15633	136.241	-0.0432481	1.00566e+09	0.0495369	33.9741	890.754	29.4522	44592.6	-119.599	112.17	18.8809	0.711647	3.34157	3.19724	7.22599	0.00401511	8.51755	-0.131078
BAO_35	BAO_35_PCA_l	1	PCA_l	PCA	0.676221	0.314013	24.1475	76.8996	68.0147	80.0812	65.4905	87.8749	47419.6	52.0011	0.61404	10317.9	0.217588	47494	30.7562	44.8793	9.01071e+08	4.49879	7.25879	3.01712	59.809	4.36383	37.6303	37.3933	18.3162	41.4929	3.02905	137.74	0.230021	9.01071e+08	0.0517638	30.2059	421.613	20.0016	31255.8	282.046	101.057	14.8663	0.743168	2.97283	3.02816	5.5879	0.00476277	8.25903	-0.15144
BAO_35	BAO_35_PCA_r	1	PCA_r	PCA	0.686275	0.351255	26.3765	75.0921	67.9412	84.5044	66.3702	90.2053	53431	51.5338	0.641534	10693.7	0.20014	53498	30.6623	45.0598	1.01564e+09	4.53719	7.41463	3.13683	59.1275	4.45382	37.6699	37.5071	15.4251	43.7024	3.08413	137.785	0.101542	1.01564e+09	0.0507157	31.702	553.963	23.0404	37167.4	122.615	107.838	15.4403	0.749355	3.03143	3.04823	5.76247	0.00458133	8.32992	-0.155279
BAO_36	BAO_36_PCA_l	0	PCA_l	PCA	0.674326	0.312095	24.0879	77.1813	68.0147	80.2808	68.0661	88.1476	46080.7	52.0453	0.591907	10501.3	0.227889	46148	27.0637	42.3009	8.4485e+08	4.61564	7.47734	3.81197	56.8734	4.71993	35.1667	35.7555	5.21015	51.6632	3.15573	135.305	-0.606732	8.4485e+08	0.0495563	37.3574	963.271	30.6213	60798.6	-911.766	123.982	21.5618	0.703385	3.48519	3.2755	8.86217	0.0040463	8.60278	-0.126324
BAO_36	BAO_36_PCA_r	1	PCA_r	PCA	0.661255	0.345122	26.4924	76.7623	67.9412	84.5044	68.884	90.0999	49553.1	50.7595	0.576014	11326.6	0.228574	49618	25.2328	42.2458	8.98975e+08	4.75195	8.60533	3.24585	57.1293	5.28496	34.4362	35.2792	6.89913	50.2301	3.62135	134.603	-0.49886	8.98975e+08	0.0443602	44.8365	867.237	28.9005	74742.4	-971.483	151.139	23.1449	0.7342	3.61842	3.32604	9.4831	0.00341069	8.80956	-0.136708
BAO_37	BAO_37_PCA_l	0	PCA_l	PCA	0.681313	0.315267	24.1482	76.596	68.0147	80.2808	68.0661	88.1476	47101.2	52.1858	0.608707	10361.7	0.219988	47166	28.08	43.0675	8.71653e+08	4.62862	7.38464	3.77697	72.3843	4.67858	35.8071	36.1292	6.6518	65.7325	3.11013	135.943	-0.32736	8.71653e+08	0.0494701	36.9676	935.015	30.1841	56327.3	-487.819	120.33	24.6027	0.660364	3.78233	3.37441	9.6825	0.00366017	8.72036	-0.108523
BAO_37	BAO_37_PCA_r	0	PCA_r	PCA	0.676477	0.355148	26.7906	75.4351	67.9412	84.5044	67.6831	90.2995	53686	51.0301	0.639566	10760.7	0.200437	53754	28.2778	43.3078	9.96324e+08	4.60885	7.65328	3.37781	59.6663	4.65591	36.0135	36.2594	7.15501	52.5113	3.19198	136.143	-0.196576	9.96324e+08	0.0488688	35.2141	886.812	29.3979	44629.1	-253.479	113.939	23.6563	0.655836	3.71827	3.34426	9.19055	0.00357619	8.68027	-0.108854
BAO_38	BAO_38_PCA_l	0	PCA_l	PCA	0.67728	0.311143	23.9896	77.1015	68.1175	80.2808	68.0661	87.8806	45807.5	52.2193	0.595016	10405.1	0.227149	45873	25.4112	40.521	8.19797e+08	4.57816	7.50571	3.50054	52.6245	4.64847	33.5503	34.2087	1.47767	51.1468	3.15782	133.683	-0.566762	8.19797e+08	0.0502847	35.3325	1114.92	33.0233	49439.5	-779.827	117.782	20.2733	0.705986	3.39722	3.22357	8.11032	0.00431252	8.51433	-0.131895
BAO_38	BAO_38_PCA_r	0	PCA_r	PCA	0.684146	0.348909	26.4843	75.9062	67.9412	84.5044	69.0507	90.2995	52821.4	51.9309	0.622061	10944.4	0.207196	52885	26.0021	40.227	9.44729e+08	4.52178	7.27373	3.42937	57.0834	4.44997	33.5352	34.078	8.38264	48.7008	3.03971	133.656	-0.4488	9.44729e+08	0.0520999	32.1912	700.235	26.0306	41477.4	-572.075	108.322	17.7534	0.717996	3.20148	3.13234	6.91142	0.00471286	8.37645	-0.14012
BAO_39	BAO_39_PCA_l	0	PCA_l	PCA	0.701495	0.316126	24.0086	75.9463	68.0147	80.0812	68.0661	86.977	45467.5	53.2759	0.589422	10451.8	0.229875	45540	27.292	42.5329	8.31052e+08	4.66372	7.80644	3.5548	60.0084	4.80206	34.9473	35.0861	7.06447	52.944	3.24871	135.088	-0.123616	8.31052e+08	0.047638	38.0796	835.101	28.4449	56728.9	-156.44	125.03	21.0849	0.710958	3.50812	3.25797	8.17485	0.00381948	8.64555	-0.133415
BAO_39	BAO_39_PCA_r	0	PCA_r	PCA	0.689776	0.354433	26.6402	75.1628	67.9412	84.5044	68.4471	90.2995	53903.4	51.8455	0.639491	10791	0.200191	53970	27.29	42.1843	9.82169e+08	4.61523	7.71056	3.39629	58.6804	4.66938	34.7706	34.8551	2.95888	55.7215	3.20816	134.902	-0.107647	9.82169e+08	0.0485615	35.3139	1126.16	33.1927	47391.7	-128.736	117.81	20.1919	0.706973	3.42867	3.22949	7.8629	0.00389957	8.58453	-0.132063
BAO_40	BAO_40_PCA_l	0	PCA_l	PCA	0.680497	0.311093	23.8039	76.5172	68.0147	80.2808	66.7533	88.1476	47120.5	52.0698	0.61562	10248.1	0.217488	47187	30.0494	44.3009	8.93847e+08	4.533	7.23407	3.38297	60.9027	4.43227	37.5164	37.8439	11.8528	49.0499	3.03214	137.632	-0.25144	8.93847e+08	0.0516833	31.9057	747.789	26.9856	34900.9	-302.161	100.958	22.6969	0.632583	3.65449	3.31717	8.73251	0.00397608	8.55666	-0.101796
BAO_40	BAO_40_PCA_r	0	PCA_r	PCA	0.682692	0.342867	25.9179	75.5918	66.5282	84.5044	69.0507	90.2995	52810.9	51.6059	0.640245	10632.1	0.201324	52877	30.1651	44.8083	1.00418e+09	4.57849	7.64801	3.22207	59.9481	4.58631	37.6851	37.9445	13.1798	46.7683	3.17794	137.807	-0.180928	1.00418e+09	0.0494382	33.6366	656.254	25.1992	37534.2	-213.841	107.631	22.6272	0.652248	3.64431	3.31692	8.75372	0.00375231	8.6158	-0.107721
BAO_41	BAO_41_PCA_l	0	PCA_l	PCA	0.680804	0.314081	24.1582	76.917	68.1175	79.555	66.7533	88.1476	47640.6	52.3654	0.613491	10359.2	0.217445	47714	30.3557	43.5854	9.00657e+08	4.44314	6.67308	3.58132	59.5752	4.14174	37.2875	37.6271	12.5908	46.9844	2.80728	137.391	-0.242861	9.00657e+08	0.0556051	28.3182	679.673	25.7114	31069.3	-226.351	91.872	17.4891	0.679565	3.18137	3.13433	6.86644	0.00491498	8.28146	-0.124439
BAO_41	BAO_41_PCA_r	0	PCA_r	PCA	0.689399	0.355413	26.7623	75.2991	67.9412	84.5044	68.7314	90.2995	54447	51.9111	0.642593	10811	0.198559	54514	29.7734	43.5126	1.02312e+09	4.50543	6.97768	3.76523	60.0059	4.32047	36.8828	37.2301	9.55483	50.451	2.91274	136.996	-0.352759	1.02312e+09	0.0534696	31.1016	822.193	28.294	43271.4	-431.663	104.186	17.6333	0.710248	3.1868	3.13548	6.95147	0.00467664	8.36489	-0.135118
BAO_42	BAO_42_PCA_l	0	PCA_l	PCA	0.682443	0.314076	24.2092	77.0806	68.1175	80.2808	68.0661	88.1476	47456.1	52.6031	0.606623	10449.4	0.220192	47522	30.6393	44.8388	9.07576e+08	4.52688	7.22634	3.53944	59.7078	4.42893	38.0797	38.5199	9.86634	49.8415	3.0248	138.196	-0.406098	9.07576e+08	0.0519542	32.0149	895.602	29.5427	41172.1	-465.485	107.524	16.2002	0.737651	3.06767	3.0863	6.31431	0.00465416	8.34017	-0.146528
BAO_42	BAO_42_PCA_r	0	PCA_r	PCA	0.684316	0.355061	26.7079	75.2206	67.9412	84.5044	66.4906	90.2995	54027.2	51.4747	0.642627	10754.7	0.199062	54094	31.4005	44.6628	1.03552e+09	4.40039	7.00911	2.89611	58.282	4.11305	38.2631	38.5181	16.8435	41.4385	2.90776	138.358	-0.149555	1.03552e+09	0.0548204	26.2493	533.713	22.7106	21603.7	-131.953	87.1574	15.3885	0.699483	2.9956	3.04773	5.93743	0.00494138	8.17377	-0.133785
BAO_43	BAO_43_PCA_l	0	PCA_l	PCA	0.67708	0.314204	24.2019	77.0261	68.0147	80.2808	68.0661	88.1476	47584.8	52.1529	0.612672	10365	0.217821	47650	27.3569	41.5723	8.64021e+08	4.54589	7.4159	3.3486	59.5205	4.46524	34.5386	34.6412	5.93366	53.5869	3.08758	134.658	-0.0768609	8.64021e+08	0.0507419	32.0265	917.295	29.9521	36178.7	-51.0065	103.245	22.5899	0.640752	3.64097	3.31374	8.74285	0.00379324	8.5832	-0.105397
BAO_43	BAO_43_PCA_r	0	PCA_r	PCA	0.687657	0.353908	26.6652	75.345	67.9412	84.2021	68.884	90.2995	54188.8	51.8115	0.639404	10830.5	0.199866	54256	27.3289	41.6415	9.83747e+08	4.57758	7.62324	3.57267	60.0068	4.57317	34.5279	34.5638	4.95101	55.0558	3.15863	134.654	0.0505014	9.83747e+08	0.0499476	33.8129	978.825	30.9451	43663.3	137.929	108.464	23.5703	0.642556	3.69854	3.33901	9.27224	0.00370015	8.6287	-0.107171
BAO_44	BAO_44_PCA_l	1	PCA_l	PCA	0.680068	0.315922	24.2742	76.8361	68.0147	80.2808	67.4685	88.1476	47725.2	52.2538	0.614982	10346.3	0.21679	47799	27.6804	42.9596	8.77337e+08	4.59895	8.24258	2.85156	59.1684	4.75458	35.3512	35.3588	15.9185	43.2499	3.39166	135.48	0.152488	8.77337e+08	0.0473425	34.7633	454.17	20.7498	37407.5	205.299	114.62	20.1622	0.700323	3.45107	3.23802	7.69009	0.00360854	8.57564	-0.125816
BAO_44	BAO_44_PCA_r	0	PCA_r	PCA	0.68981	0.356267	26.6162	74.7087	67.9412	84.5044	67.6831	90.2995	53330.1	51.5348	0.639406	10715.7	0.200932	53397	27.7891	43.5399	9.87708e+08	4.67783	8.39647	3.21125	63.4942	4.96965	35.8609	35.8552	14.3881	49.1061	3.46322	136.005	0.276903	9.87708e+08	0.0456859	39.2624	524.074	22.2891	55656.5	467.162	129.941	20.8676	0.722385	3.49319	3.25293	8.05032	0.00349166	8.66889	-0.135091
BAO_45	BAO_45_PCA_l	0	PCA_l	PCA	0.681824	0.315708	24.2561	76.8309	68.1175	80.2808	67.897	88.1476	47843.2	52.3851	0.614567	10370.4	0.216758	47917	29.6477	44.3537	8.99876e+08	4.55466	8.02137	2.88761	60.4972	4.61125	36.9205	36.8449	14.3175	46.1797	3.2871	137.04	0.180312	8.99876e+08	0.0488929	32.6552	565.416	23.3016	34102.7	241.057	108.346	18.548	0.707378	3.33061	3.1908	7.01228	0.00380052	8.48675	-0.127499
BAO_45	BAO_45_PCA_r	0	PCA_r	PCA	0.688369	0.354687	26.6827	75.229	67.897	84.5044	67.4685	90.2995	54019	51.7853	0.637991	10831.8	0.200518	54084	29.8617	44.1706	1.01971e+09	4.53188	7.64241	3.25547	59.3938	4.47529	37.1952	37.3814	6.988	52.4058	3.14159	137.31	-0.0998858	1.01971e+09	0.0504938	31.6125	1018.59	31.5721	36287.9	-127.781	104.888	17.7179	0.710606	3.24731	3.15799	6.73482	0.00407104	8.42782	-0.13023
BAO_46	BAO_46_PCA_l	0	PCA_l	PCA	0.682914	0.315622	24.2215	76.7423	68.0147	80.2808	67.897	88.1476	47802.6	52.4084	0.61478	10360.9	0.216744	47877	26.6128	41.1894	8.53346e+08	4.53161	7.7652	3.2077	59.6487	4.58721	33.3824	32.7364	14.3368	45.312	3.22695	133.505	0.495715	8.53346e+08	0.0506169	32.8407	412.722	19.7643	37798.8	650.998	107.567	19.1914	0.696777	3.37057	3.20467	7.31933	0.00407741	8.45529	-0.12414
BAO_46	BAO_46_PCA_r	0	PCA_r	PCA	0.680934	0.347142	26.3493	75.9035	67.9412	84.5044	66.4831	90.2995	53079.3	51.6853	0.626479	10902.5	0.205401	53145	26.1546	41.583	9.45768e+08	4.61727	8.1332	3.32766	60.3528	4.86929	33.2607	32.44	11.7088	48.644	3.38365	133.402	0.559597	9.45768e+08	0.0483898	37.5719	539.082	22.6377	53183.3	912.914	125.204	18.7504	0.739143	3.3306	3.19226	7.18665	0.00394317	8.53676	-0.139157
BAO_47	BAO_47_PCA_l	0	PCA_l	PCA	0.676445	0.314341	24.0239	76.4261	67.2681	79.8123	68.0661	88.0284	47157.5	51.6981	0.61805	10213.2	0.216576	47231	30.8477	46.8258	9.1148e+08	4.64692	8.26115	2.80583	64.2236	4.88088	38.7853	38.7588	17.824	46.3996	3.44398	138.918	0.111964	9.1148e+08	0.0459336	36.9889	517.365	22.2039	40905	225.975	120.572	23.1706	0.677228	3.71113	3.32625	8.73523	0.00335285	8.70735	-0.117424
BAO_47	BAO_47_PCA_r	0	PCA_r	PCA	0.687148	0.353194	26.3715	74.6657	67.2086	84.4808	66.4906	90.05	53066.3	51.3063	0.642518	10628.7	0.20029	53134	30.7227	46.8068	1.02377e+09	4.70039	8.22214	3.26266	60.0625	4.96886	38.6644	38.6334	13.4631	46.5995	3.42205	138.808	-0.0442069	1.02377e+09	0.0455277	39.8995	706.009	26.0507	60432.7	-114.31	132.453	22.971	0.704003	3.69226	3.31934	8.67179	0.00335585	8.76637	-0.126595
BAO_49	BAO_49_PCA_l	0	PCA_l	PCA	0.6772	0.310248	24.1419	77.8148	68.1175	80.0812	68.0661	88.1476	46111.2	52.6962	0.590344	10533.8	0.228442	46177	28.3526	44.585	8.64129e+08	4.71326	8.16365	3.26983	59.6629	5.00683	36.6479	36.9069	9.50567	50.1572	3.41489	136.797	-0.238875	8.64129e+08	0.0454425	40.7672	816.917	28.0913	59543.1	-380.663	134.273	23.0855	0.705873	3.67967	3.33339	8.96228	0.00333131	8.78705	-0.124808
BAO_49	BAO_49_PCA_r	0	PCA_r	PCA	0.684322	0.352712	26.6692	75.6119	67.9412	84.5044	68.7314	90.2995	53568.5	51.7429	0.629309	10920.1	0.203853	53630	27.8524	44.2625	9.99451e+08	4.72543	8.42048	3.25845	59.9134	5.08977	36.361	36.811	8.01138	51.902	3.50102	136.514	-0.320746	9.99451e+08	0.0448611	41.7124	858.737	28.8105	64235.2	-567.526	138.599	23.8287	0.706191	3.72776	3.35315	9.32279	0.00323634	8.82219	-0.124213
BAO_50	BAO_50_PCA_l	0	PCA_l	PCA	0.691191	0.318272	24.2611	76.2277	67.4759	80.2808	68.0661	88.1476	46769.1	52.6879	0.60062	10451.8	0.223476	46842	27.7799	41.6827	8.54001e+08	4.49521	7.45857	3.14737	58.3044	4.37116	34.9127	35.1966	5.36518	52.9392	3.06343	135.024	-0.244982	8.54001e+08	0.0518436	30.0918	943.535	30.3855	30919	-262.752	98.9664	17.934	0.692756	3.25685	3.14947	6.79519	0.00435997	8.37356	-0.127956
BAO_50	BAO_50_PCA_r	0	PCA_r	PCA	0.688184	0.35027	26.6794	76.168	67.9412	84.5044	68.884	90.2995	53295.4	52.4176	0.615595	11125.4	0.20875	53359	28.4164	42.3142	9.82932e+08	4.4939	7.3293	3.21671	56.9094	4.35267	35.6137	35.9365	8.86212	48.0473	3.03289	135.724	-0.25629	9.82932e+08	0.0521973	30.0298	808.412	28.0851	30328.2	-268.818	97.2826	18.7414	0.676513	3.32725	3.17884	7.11765	0.00437502	8.3912	-0.12119
BAO_51	BAO_51_PCA_l	0	PCA_l	PCA	0.682513	0.313593	24.1421	76.9857	67.3573	80.2808	68.0661	88.1476	47157.4	52.5438	0.606884	10401.1	0.220561	47223	30.7277	44.8586	8.99991e+08	4.53993	7.02609	3.85194	58.1029	4.41808	37.9322	38.198	10.3898	47.7131	2.94359	138.052	-0.466623	8.99991e+08	0.0523489	33.0146	830.477	28.4217	48263.3	-534.284	109.928	19.2055	0.70212	3.32883	3.20049	7.58229	0.00433826	8.46129	-0.128667
BAO_51	BAO_51_PCA_r	0	PCA_r	PCA	0.687024	0.353991	26.6547	75.2976	67.9412	84.5044	68.884	90.2995	53702.2	51.7313	0.635063	10839.2	0.201838	53771	30.1058	44.7405	1.02098e+09	4.58075	7.12495	3.91689	57.7618	4.54468	37.6677	38.0872	8.34354	49.4182	3.00308	137.796	-0.517075	1.02098e+09	0.0512324	35.2098	932.667	30.1396	56934.7	-700.906	117.689	20.6089	0.701452	3.4418	3.24778	8.19969	0.00414246	8.55096	-0.126219
BAO_52	BAO_52_PCA_l	0	PCA_l	PCA	0.670481	0.311679	23.9952	76.9867	68.1175	79.1202	67.897	88.1476	46304.6	51.6181	0.605842	10293	0.222288	46378	28.919	44.8748	8.74884e+08	4.68233	7.99236	3.4894	59.2017	4.93492	37.2015	37.6827	7.36759	51.8341	3.34971	137.347	-0.448612	8.74884e+08	0.0466575	39.942	964.512	30.5842	64658.6	-746.751	135.868	19.3909	0.749973	3.30921	3.20817	7.95692	0.00381922	8.63453	-0.146847
BAO_52	BAO_52_PCA_r	0	PCA_r	PCA	0.664384	0.350455	26.6579	76.0664	67.9412	83.2406	66.7533	90.2995	52704.4	50.5373	0.621681	10934.9	0.207476	52769	30.0196	45.1961	1.00778e+09	4.6217	7.0855	4.25554	59.887	4.68737	38.0557	38.6392	6.75838	53.1286	3.03118	138.195	-0.680775	1.00778e+09	0.0507401	38.5247	1083.33	32.4869	75467.8	-1105.44	130.523	18.8163	0.747679	3.25472	3.18573	7.73759	0.00439424	8.52492	-0.144359
BAO_53	BAO_53_PCA_l	0	PCA_l	PCA	0.664873	0.309199	24.041	77.7525	68.0147	80.2808	68.0661	88.1476	46198.5	51.6955	0.600799	10363.5	0.224326	46273	27.657	42.4104	8.49468e+08	4.57833	7.88817	3.08948	58.735	4.63361	35.3662	35.6823	11.4576	47.2774	3.25255	135.491	-0.0438875	8.49468e+08	0.0491458	33.7422	641.101	24.8178	40906.2	-21.3056	115.344	14.6455	0.774076	2.93588	3.0198	5.59277	0.00444954	8.34057	-0.166317
BAO_53	BAO_53_PCA_r	0	PCA_r	PCA	0.677837	0.349651	26.692	76.3391	67.9412	84.5044	68.7314	90.2995	52713.8	51.7455	0.619849	10968.5	0.208076	52780	28.0444	43.9117	9.81329e+08	4.68457	8.3578	3.18918	57.7417	4.97159	36.2112	36.5872	9.17661	48.5651	3.45691	136.355	-0.299321	9.81329e+08	0.0457457	39.3294	795.503	27.6644	59174.7	-479.824	136.075	15.3476	0.796766	2.99834	3.05062	5.90833	0.00403072	8.49164	-0.175892
BAO_54	BAO_54_PCA_l	1	PCA_l	PCA	0.67936	0.315452	24.2734	76.948	68.1175	80.0812	67.2681	88.1476	47762.3	52.2754	0.61434	10362.5	0.21696	47836	29.6504	43.4347	8.89653e+08	4.48146	6.91006	3.3639	60.2148	4.2686	36.2651	35.9165	11.6846	48.5302	2.89429	136.374	0.305486	8.89653e+08	0.0536634	29.8056	677.023	25.6402	32662.4	370.618	96.6446	18.2327	0.68211	3.27756	3.16429	6.97426	0.00457957	8.35833	-0.123463
BAO_54	BAO_54_PCA_r	0	PCA_r	PCA	0.6851	0.355119	26.7338	75.281	67.9412	84.4808	67.082	90.2053	54196.3	51.5751	0.64463	10743.7	0.198236	54264	29.6246	43.9381	1.01542e+09	4.5705	7.32322	3.96437	63.659	4.50003	36.67	36.6376	5.46912	58.1899	3.04269	136.794	-0.108931	1.01542e+09	0.0508704	33.837	1050.69	32.0481	54449.4	-209.332	113.105	18.6968	0.715937	3.324	3.18115	7.11755	0.00422015	8.4838	-0.134701
BAO_55	BAO_55_PCA_l	0	PCA_l	PCA	0.680264	0.313945	24.2407	77.2133	68.1175	80.2808	68.0661	88.1476	47231.5	52.5255	0.601518	10504.9	0.222412	47296	28.3052	42.0056	8.69098e+08	4.48605	6.99801	3.69103	56.1513	4.29929	35.4443	35.8522	9.88236	46.2689	2.91607	135.557	-0.481775	8.69098e+08	0.0537127	30.5529	744.985	26.9201	38401.6	-532.326	99.982	18.8111	0.682955	3.30322	3.17693	7.33505	0.00467884	8.37109	-0.124068
BAO_55	BAO_55_PCA_r	0	PCA_r	PCA	0.6851	0.354986	26.7604	75.3845	67.9412	84.5044	68.2495	90.2164	54169.9	51.6459	0.639688	10823.2	0.1998	54238	27.947	42.0466	9.94041e+08	4.53058	7.21845	3.48939	60.5103	4.41059	35.2614	35.5857	8.01945	52.4908	3.01146	135.379	-0.223435	9.94041e+08	0.0519702	31.7412	786.562	27.6913	36173.4	-224.326	101.072	22.0587	0.640847	3.53653	3.2736	8.87889	0.0043032	8.50329	-0.112454
BAO_56	BAO_56_PCA_l	1	PCA_l	PCA	0.66467	0.305281	23.7021	77.6404	68.0147	77.6209	67.4759	88.1476	43045.2	51.6052	0.561573	10577	0.245718	43112	22.8012	42.5993	7.72131e+08	4.91792	10.345	2.72675	59.8259	6.07108	33.6169	34.5818	3.15609	56.6698	4.31615	133.828	-0.359447	7.72131e+08	0.038272	56.421	1007.63	31.0854	102807	-1108.54	194.108	28.8269	0.741362	4.08273	3.48531	11.5056	0.00247015	9.16235	-0.132401
BAO_56	BAO_56_PCA_r	1	PCA_r	PCA	0.683242	0.352112	26.1213	74.1846	67.897	77.8845	67.6831	89.342	48554.4	50.686	0.604838	10641.4	0.219164	48619	23.6901	42.4683	8.74702e+08	4.85172	9.17192	3.09688	55.9753	5.6714	33.9379	34.7521	3.81299	52.1623	3.88966	134.13	-0.47571	8.74702e+08	0.0411297	51.5822	1022.79	31.4042	96020.5	-1213.78	175.141	28.8921	0.716796	4.06873	3.48165	11.6664	0.00274713	9.08344	-0.123404
BAO_57	BAO_57_PCA_l	0	PCA_l	PCA	0.682796	0.315873	24.27	76.8347	68.1175	80.2808	68.0661	88.1476	47853.9	52.4624	0.614485	10373.3	0.216771	47927	29.6043	44.172	9.02987e+08	4.55416	7.35993	3.28281	55.8827	4.49589	37.1425	37.4766	12.7054	43.1773	3.07219	137.262	-0.280058	9.02987e+08	0.0507656	32.8179	678.762	25.6003	41519	-352.487	111.243	17.7037	0.725064	3.21396	3.14477	6.87497	0.0043027	8.44156	-0.139603
BAO_57	BAO_57_PCA_r	0	PCA_r	PCA	0.687947	0.356039	26.8239	75.3398	67.9412	84.4808	69.0507	90.2995	54551.7	51.8297	0.642331	10829.2	0.198513	54618	29.2561	44.5517	1.0288e+09	4.62278	7.86983	3.15211	59.0173	4.72791	37.1151	37.3704	6.67061	52.3467	3.26521	137.246	-0.138088	1.0288e+09	0.0479862	35.7991	1022.84	31.5734	47399.6	-160.727	121.568	17.72	0.745035	3.20456	3.14426	6.94824	0.00403777	8.51133	-0.149959
BAO_58	BAO_58_PCA_l	1	PCA_l	PCA	0.686867	0.308338	23.7565	77.0469	68.1175	80.2808	68.0661	87.8749	45020.8	52.921	0.584834	10464.7	0.232442	45085	26.3205	43.5846	8.28782e+08	4.79817	9.13408	3.07657	59.6041	5.41752	35.4121	35.9704	6.47522	53.1289	3.77828	135.583	-0.28996	8.28782e+08	0.0422593	46.2079	923.352	29.8607	74036.7	-615.863	153.441	26.6909	0.703261	3.95115	3.42998	10.4126	0.00288014	8.97548	-0.121465
BAO_58	BAO_58_PCA_r	1	PCA_r	PCA	0.683583	0.354806	26.793	75.5147	67.9412	84.4334	68.2495	90.2995	54214.4	51.6206	0.641767	10794	0.199099	54282	28.1407	45.0221	1.01867e+09	4.76998	8.53003	3.13746	60.2109	5.21655	36.8296	37.1311	12.6218	47.5892	3.56659	136.99	-0.157162	1.01867e+09	0.0435716	43.9783	666.664	25.1802	75186.4	-366.776	151.456	20.9795	0.75649	3.52441	3.26665	8.01417	0.00326744	8.80505	-0.147364
BAO_59	BAO_59_PCA_l	0	PCA_l	PCA	0.671508	0.311703	23.9923	76.9718	68.1175	80.2808	67.4759	88.1476	46792.8	51.6872	0.608721	10316.2	0.220465	46858	27.1877	40.9407	8.47344e+08	4.50691	6.82901	3.94629	57.8294	4.29807	34.3579	34.6822	5.03337	52.796	2.87567	134.474	-0.296065	8.47344e+08	0.053816	31.1717	910.762	29.8253	43073.5	-339.359	102.464	17.6213	0.705954	3.15477	3.14347	7.23655	0.00474791	8.35712	-0.13224
BAO_59	BAO_59_PCA_r	0	PCA_r	PCA	0.685726	0.35384	26.6057	75.1914	67.897	84.5044	68.469	90.2995	53751.5	51.5607	0.640224	10758.4	0.20015	53818	26.5708	41.022	9.69319e+08	4.57076	7.48423	3.4562	58.9995	4.54589	34.0802	34.4296	6.71853	52.281	3.11856	134.205	-0.181535	9.69319e+08	0.050376	33.5655	835.683	28.4942	44495.2	-228.569	112.835	17.7843	0.727424	3.1846	3.14898	7.16488	0.00426607	8.45459	-0.141126
BAO_60	BAO_60_PCA_l	0	PCA_l	PCA	0.682555	0.311938	24.1728	77.4923	68.0147	80.2808	68.0661	88.1476	46688.8	52.8928	0.593414	10566.6	0.22632	46762	29.4894	44.5381	8.79267e+08	4.62444	7.79281	3.31902	61.3472	4.70995	36.9934	36.9898	9.19753	52.1497	3.23776	137.124	0.00330911	8.79267e+08	0.0481859	35.8314	831.558	28.4365	45143.3	71.2854	114.772	23.0901	0.664702	3.71562	3.31901	8.60729	0.00362148	8.66435	-0.114637
BAO_60	BAO_60_PCA_r	0	PCA_r	PCA	0.690041	0.356768	26.8253	75.1897	67.9412	84.5044	68.7314	90.2995	54641.8	51.8839	0.644145	10810.6	0.197845	54709	29.7306	44.5649	1.02996e+09	4.56721	7.76051	2.99277	59.4636	4.58585	37.0877	37.0185	11.9428	47.5207	3.21511	137.208	0.102435	1.02996e+09	0.0490268	33.0223	722.512	26.4777	35294.4	150.423	107.336	21.5611	0.665268	3.58283	3.27091	8.07548	0.00378353	8.56859	-0.116042
BAO_61	BAO_61_PCA_l	0	PCA_l	PCA	0.67985	0.31447	24.1135	76.68	68.0147	80.0812	67.4685	88.1476	47430.8	52.1309	0.615717	10291.4	0.216978	47497	29.4087	45.0911	8.99461e+08	4.64999	7.92209	3.09543	61.1111	4.80349	37.4777	37.6718	13.5155	47.5955	3.3049	137.613	-0.0780576	8.99461e+08	0.0471041	37.086	646.466	24.9321	46982.8	-74.6639	121.585	22.1723	0.690953	3.62169	3.29864	8.43165	0.00354459	8.68431	-0.122521
BAO_61	BAO_61_PCA_r	0	PCA_r	PCA	0.68538	0.353934	26.7196	75.493	67.9412	83.5703	67.897	89.8276	53647.2	51.7414	0.635958	10816.5	0.201623	53714	28.7049	45.5002	1.01444e+09	4.75572	8.34964	3.24806	59.2333	5.15557	37.2686	37.5163	5.82341	53.4099	3.51151	137.426	-0.241097	1.01444e+09	0.044073	43.2777	1102.23	32.7253	71651.8	-451.28	146.981	21.8688	0.740567	3.59103	3.28922	8.37025	0.00330201	8.80115	-0.141332
BAO_62	BAO_62_PCA_l	0	PCA_l	PCA	0.680765	0.315189	24.2193	76.8405	68.0147	79.555	68.0661	88.1476	47469	52.3103	0.612346	10353.7	0.218114	47542	28.7912	42.9397	8.79746e+08	4.53906	7.09432	3.54961	70.6014	4.41305	35.9132	36.0856	10.7624	59.8389	2.98041	136.032	-0.248768	8.79746e+08	0.0518289	32.1894	713.715	26.3126	40430.3	-278.671	105.756	20.3081	0.677366	3.43793	3.23213	7.88665	0.00417813	8.4963	-0.120911
BAO_62	BAO_62_PCA_r	0	PCA_r	PCA	0.681471	0.354216	26.7525	75.5259	67.9412	84.5044	68.884	90.2995	54046.7	51.4687	0.63862	10824.8	0.200287	54113	28.6108	43.165	1.00184e+09	4.59702	7.40117	3.65934	57.2921	4.58255	35.9373	36.0918	8.49116	48.801	3.08546	136.066	-0.24495	1.00184e+09	0.0500023	34.9409	827.784	28.3383	53588.3	-359.842	117.955	19.0629	0.72157	3.35387	3.19102	7.23739	0.00405466	8.5339	-0.136681
BAO_63	BAO_63_PCA_l	1	PCA_l	PCA	0.67044	0.295237	23.4279	79.3529	68.1175	80.2808	67.897	87.8806	43573.4	53.2014	0.566798	10565	0.242465	43639	29.1652	44.57	8.21261e+08	4.65908	7.70692	3.5105	62.1746	4.78598	37.0457	37.2557	7.28865	54.886	3.23033	137.184	-0.193907	8.21261e+08	0.0478086	37.9124	957.881	30.5721	51946.4	-172.758	119.262	26.3531	0.637402	3.95358	3.42167	10.0461	0.00338775	8.78475	-0.101941
BAO_63	BAO_63_PCA_r	0	PCA_r	PCA	0.686207	0.337756	26.3667	78.0642	67.9412	84.5044	69.0507	90.2995	49120.9	53.5682	0.566037	11459.1	0.233283	49184	29.0375	43.9566	9.23893e+08	4.58781	7.41761	3.54221	58.4743	4.62291	36.9273	37.4508	7.76035	50.714	3.11496	137.056	-0.489331	9.23893e+08	0.0501924	35.3423	947.861	30.4436	44294.3	-641.865	109.61	25.419	0.623394	3.87438	3.39878	9.77902	0.00365972	8.67831	-0.0948707
BAO_64	BAO_64_PCA_l	0	PCA_l	PCA	0.68468	0.316123	24.2498	76.7102	68.1175	80.2808	68.0661	88.1476	47601.9	52.5219	0.612703	10366.9	0.217784	47676	22.5931	34.5	7.83765e+08	4.23772	6.00931	3.23527	49.6513	3.67237	28.1318	27.6615	11.987	37.6642	2.5262	128.216	0.440751	7.83765e+08	0.0629323	21.6409	320.602	17.5321	15576.2	299.153	68.0811	15.1823	0.63499	3.01421	3.04887	5.68438	0.00579956	7.96955	-0.10732
BAO_64	BAO_64_PCA_r	0	PCA_r	PCA	0.691435	0.353233	26.5838	75.2587	67.9412	84.5044	68.7314	90.2995	54311	52.0365	0.640447	10829.1	0.199391	54378	25.9661	39.6386	9.61402e+08	4.46958	7.11376	3.17576	61.1127	4.25775	32.8576	32.8258	14.7097	46.403	2.95895	132.966	0.126968	9.61402e+08	0.0529132	28.8363	390.931	19.2796	28988.4	123.622	94.3568	17.4545	0.687332	3.21566	3.1411	6.6449	0.00438721	8.34257	-0.123553
BAO_65	BAO_65_PCA_l	1	PCA_l	PCA	0.68226	0.316887	23.8792	75.3555	68.1175	80.2808	66.3702	88.1476	45143	51.4121	0.600184	10215.5	0.226292	45210	24.5627	40.4551	7.97368e+08	4.71769	8.42558	3.37175	62.3718	5.04077	32.6503	32.7497	4.2691	58.1027	3.48447	132.804	0.0748059	7.97368e+08	0.0451303	40.8746	870.834	29.0503	60709.4	197.876	132.822	25.1826	0.680889	3.8198	3.3701	9.83582	0.00337294	8.80815	-0.122813
BAO_65	BAO_65_PCA_r	0	PCA_r	PCA	0.678331	0.354742	26.4793	74.6438	67.897	84.5044	67.897	90.2053	52465.4	50.6332	0.636495	10648.1	0.202954	52540	26.8983	42.9661	9.63144e+08	4.71353	7.95824	3.49308	59.7965	4.97569	35.2431	35.5241	1.51869	58.2779	3.35694	135.394	-0.200663	9.63144e+08	0.0460369	40.9448	1234.93	34.7434	63907.3	-322.047	134.604	23.3183	0.704311	3.66143	3.3176	9.21774	0.00364124	8.75472	-0.131084
BAO_66	BAO_66_PCA_l	0	PCA_l	PCA	0.680401	0.313756	24.1594	77.0007	68.0147	80.0812	68.0661	88.1476	47498	52.3913	0.608551	10422.5	0.21943	47563	28.4191	43.3198	8.82078e+08	4.60279	7.61763	3.31537	58.3423	4.62784	36.0541	36.2029	9.08727	49.255	3.17061	136.182	-0.0875241	8.82078e+08	0.0489855	34.7567	778.064	27.4916	43131.9	-95.0188	112.206	23.0965	0.658147	3.69945	3.33189	8.78906	0.00356342	8.6627	-0.109373
BAO_66	BAO_66_PCA_r	0	PCA_r	PCA	0.688472	0.352932	26.7522	75.7998	67.9412	84.5044	69.0507	90.2995	53635.5	52.186	0.61656	11155.2	0.207981	53696	28.2472	42.6381	9.89058e+08	4.57973	7.57865	3.56522	59.1073	4.56952	35.5935	35.8602	6.499	52.6083	3.13609	135.719	-0.225228	9.89058e+08	0.0500488	33.9954	924.088	30.0357	43649.3	-272.703	109.263	21.5009	0.670692	3.55511	3.28623	8.31927	0.00380613	8.58496	-0.113159
BAO_67	BAO_67_PCA_l	1	PCA_l	PCA	0.679888	0.313741	24.1847	77.0848	68.0147	80.2808	67.6018	88.1476	47221	52.4091	0.607169	10405.5	0.220358	47295	28.6636	41.2765	8.65281e+08	4.37701	6.7298	3.46097	58.6426	3.99993	35.1656	35.4505	10.2143	48.4284	2.77387	135.261	-0.284207	8.65281e+08	0.0570784	25.6783	672.704	25.6068	24372.6	-248.587	83.3482	15.3701	0.688268	2.99492	3.06413	6.03487	0.00512074	8.15093	-0.124627
BAO_67	BAO_67_PCA_r	1	PCA_r	PCA	0.690619	0.355903	26.7985	75.2972	67.897	84.5044	68.884	90.2995	54360.5	52.0016	0.641118	10824.4	0.199122	54427	28.4592	42.4928	1.0052e+09	4.53275	7.25303	3.60501	59.0316	4.44647	35.7804	36.2525	11.0544	47.9772	3.02036	135.9	-0.429787	1.0052e+09	0.0520323	32.4686	659.432	25.2089	46992.9	-612.336	111.674	15.8993	0.750605	3.02927	3.08352	6.33156	0.00455919	8.36292	-0.148124
BAO_68	BAO_68_PCA_l	1	PCA_l	PCA	0.688463	0.318823	24.1542	75.7607	68.0147	80.2808	68.0661	88.1476	46034.2	52.1584	0.603954	10284.9	0.223419	46102	25.7896	41.8296	8.34906e+08	4.66848	8.16727	3.28695	55.7378	4.97145	34.4252	35.1183	7.44629	48.2915	3.41027	134.573	-0.509424	8.34906e+08	0.046798	39.8243	805.364	27.9118	56890.8	-842.128	130.588	25.4044	0.674011	3.80111	3.37521	10.2164	0.00361193	8.7562	-0.116624
BAO_68	BAO_68_PCA_r	0	PCA_r	PCA	0.673829	0.350379	26.5972	75.9096	67.9412	84.2021	68.884	90.2164	51072.5	51.1501	0.606062	10983.9	0.215066	51143	26.1212	41.4665	9.23267e+08	4.61916	7.99432	3.26462	55.5098	4.79245	34.2238	34.79	7.03735	48.4725	3.31905	134.36	-0.4496	9.23267e+08	0.0480366	36.6278	790.362	27.6968	46354.4	-629.282	117.938	24.9507	0.650411	3.78553	3.36341	9.87855	0.00368836	8.69116	-0.109914
BAO_69	BAO_69_PCA_l	0	PCA_l	PCA	0.668658	0.302862	23.6835	78.1991	68.1175	80.2808	67.897	87.8692	44658.5	52.2885	0.576524	10558.5	0.236428	44724	24.5972	39.9679	7.87489e+08	4.63373	8.13121	3.06947	53.76	4.81256	32.5568	32.9268	2.50674	51.2533	3.35965	132.694	-0.206211	7.87489e+08	0.04723	36.4527	987.771	31.061	42266.3	-271.311	116.49	24.5461	0.651708	3.8068	3.36427	9.36996	0.00346635	8.71706	-0.108363
BAO_69	BAO_69_PCA_r	0	PCA_r	PCA	0.676656	0.33608	26.0422	77.4882	67.2086	83.2406	68.593	90.2995	49970.4	52.4329	0.586901	11178.8	0.223708	50034	23.9023	38.6378	8.65722e+08	4.56647	7.98153	2.93493	61.544	4.61951	31.4143	31.5883	4.35373	57.1902	3.27601	131.54	-0.0726643	8.65722e+08	0.0487526	32.9515	799.86	27.9322	31264.3	-60.2713	103.113	24.507	0.615778	3.78967	3.36696	9.49878	0.00355897	8.64061	-0.0971371
BAO_70	BAO_70_PCA_l	1	PCA_l	PCA	0.681528	0.314922	24.2117	76.8818	68.0147	80.2808	68.0661	88.1476	47640	52.3971	0.613268	10362.9	0.217526	47714	28.0723	41.8871	8.73156e+08	4.46791	7.3792	2.86181	54.7109	4.30994	35.1705	35.3491	14.3107	40.4002	3.04847	135.277	-0.0544987	8.73156e+08	0.052241	28.7315	486.552	21.6405	24426.3	-58.8555	92.4638	19.5122	0.651115	3.4159	3.21014	7.29644	0.00417549	8.40006	-0.11089
BAO_70	BAO_70_PCA_r	1	PCA_r	PCA	0.689934	0.355123	26.7676	75.3754	67.9412	84.2021	69.0507	90.2995	54250.9	52.004	0.638987	10845.8	0.19992	54318	23.5416	38.7089	9.28051e+08	4.60009	7.88022	3.20952	56.9426	4.72681	30.5756	29.9537	7.00859	49.9341	3.27602	130.712	0.345703	9.28051e+08	0.0490615	35.5392	600.169	23.9781	47021.4	510.66	120.572	19.703	0.718922	3.42279	3.21881	7.43718	0.00392399	8.5677	-0.133405
BAO_71	BAO_71_PCA_l	1	PCA_l	PCA	0.682123	0.315737	24.2787	76.8951	68.1175	80.2808	68.0661	88.1476	47880.1	52.4519	0.614733	10372.9	0.216644	47954	26.6605	40.6128	8.52974e+08	4.48131	7.58343	3.05454	56.5907	4.4178	33.2558	32.7323	13.9609	42.6298	3.12367	133.369	0.405472	8.52974e+08	0.0520966	30.2142	447.422	20.6591	30793.6	485.367	99.5847	17.092	0.706703	3.18356	3.12649	6.47641	0.00436366	8.32824	-0.131315
BAO_71	BAO_71_PCA_r	1	PCA_r	PCA	0.689092	0.350399	26.1766	74.7052	67.9412	84.5044	65.0308	90.2995	52878	51.4787	0.640758	10632.6	0.201078	52946	26.8304	41.6858	9.48323e+08	4.56076	7.89064	3.38944	59.4083	4.70394	33.7012	32.972	15.0433	44.365	3.26426	133.832	0.627946	9.48323e+08	0.050032	35.1201	389.352	19.0949	47020.9	886.449	116.247	17.3073	0.740053	3.18909	3.13147	6.63919	0.00424351	8.40933	-0.143057
BAO_01	BAO_01_pons	0	pons	pons	0.941438	0.428061	12.7068	29.6845	32.0624	29.6816	32.0156	34.0147	7373.46	27.9461	0.784943	2333.96	0.316535	7401	24.5925	38.8022	1.28678e+08	4.52259	7.72113	2.90714	50.8175	4.47701	31.7402	31.7904	11.9173	38.9002	3.15796	131.858	-0.0836848	1.28678e+08	0.0503352	31.1358	469.284	21.2884	25853.2	-99.6794	93.6621	29.3141	0.523326	4.22988	3.47304	10.5342	0.00346474	8.64376	-0.0842676
BAO_02	BAO_02_pons	0	pons	pons	0.911053	0.452791	13.5273	29.8753	32.1403	29.6816	32.1403	34.2053	7794.58	27.218	0.80984	2347.54	0.301176	7822	23.4256	34.1878	1.29978e+08	4.13014	5.35158	3.24796	42.5781	3.32512	28.8363	28.8478	13.8745	28.7037	2.24607	128.907	0.0289137	1.29978e+08	0.0684577	18.1636	275.295	16.2247	12051.5	-14.8126	60.1281	11.9126	0.669162	2.65478	2.89199	4.55484	0.00693153	7.71121	-0.12923
BAO_03	BAO_03_pons	0	pons	pons	0.937817	0.446176	12.9036	28.9205	30.2655	28.8444	30.1496	33.541	7102.17	27.1221	0.797782	2239.72	0.315357	7129	24.3686	38.5709	1.23244e+08	4.52142	7.36645	3.01769	50.2226	4.42059	31.3647	31.2814	10.3947	39.8279	3.05999	131.483	0.00712304	1.23244e+08	0.0510827	31.0282	497.758	21.9042	28438	2.08041	96.6126	24.7697	0.591925	3.86879	3.37011	9.10812	0.00374044	8.55699	-0.0997169
BAO_04	BAO_04_pons	0	pons	pons	0.933603	0.45298	13.3976	29.5766	32.1403	29.6816	32.1403	34.0147	7741.12	27.6128	0.802101	2359.34	0.30478	7769	25.0239	38.8056	1.35581e+08	4.46769	6.9792	3.11921	49.6446	4.23948	31.9946	32.1071	13.4562	36.1885	2.91295	132.104	-0.140544	1.35581e+08	0.0534369	28.9395	396.434	19.4783	26941.1	-193.948	91.7022	23.5819	0.590838	3.75196	3.32122	8.72493	0.00418344	8.45813	-0.104595
BAO_05	BAO_05_pons	0	pons	pons	0.931463	0.453259	13.475	29.7292	32.1403	30.0167	32.1403	34.2053	7866.08	27.6916	0.807475	2368.8	0.30114	7894	25.5015	38.8724	1.38154e+08	4.39961	7.24977	2.76928	50.5217	4.14316	32.1926	32.1139	14.9653	35.5564	2.95809	132.292	-0.00236823	1.38154e+08	0.0542199	26.2389	367.783	18.7405	19080.2	-26.1761	85.3858	19.081	0.635398	3.39082	3.20397	7.08064	0.00423533	8.29577	-0.111861
BAO_06	BAO_06_pons	0	pons	pons	0.932279	0.453932	13.4931	29.7249	32.1403	30.0167	32.1403	34.2053	7873.25	27.7119	0.806635	2372.7	0.301362	7901	25.3884	34.9094	1.33956e+08	3.97001	5.0013	3.23509	43.2271	3.00718	30.1533	30.2066	14.272	28.9551	2.08403	130.209	-0.150082	1.33956e+08	0.0753144	14.4254	287.72	16.639	7872.5	-53.1923	49.7094	6.25613	0.776628	1.92259	2.48214	2.39681	0.0100967	7.13343	-0.191801
BAO_07	BAO_07_pons	0	pons	pons	0.93588	0.456985	13.5182	29.5812	32.1403	30.0167	32.1403	34.2053	7846.08	27.6845	0.80882	2360.84	0.300895	7874	24.7161	35.0019	1.32557e+08	4.02552	5.1311	3.02236	43.9764	3.12775	29.6888	29.4737	16.8229	27.1535	2.15506	129.749	0.220953	1.32557e+08	0.072225	15.6479	210.417	14.284	5961.43	67.2114	44.1546	18.6213	0.406691	3.34281	3.18199	6.94583	0.00641248	7.7979	-0.0607336
BAO_08	BAO_08_pons	0	pons	pons	0.932604	0.453223	13.4595	29.6974	32.1403	30.0167	32.1403	34.2053	7841.29	27.6959	0.808025	2362.21	0.301252	7869	27.7762	39.7261	1.41125e+08	4.27398	6.40983	2.96983	52.1278	3.74953	33.8371	33.9434	17.7063	34.4215	2.63496	133.919	-0.0962817	1.41125e+08	0.0601243	21.9566	313.747	17.3807	13153.8	-40.8867	66.7407	20.1116	0.53706	3.46897	3.23597	7.56586	0.00490126	8.15789	-0.0858352
BAO_09	BAO_09_pons	1	pons	pons	0.908619	0.369668	11.254	30.4436	32.1403	30.0167	32.0624	33.3017	6482.08	27.6617	0.750322	2240.68	0.345672	6510	26.4123	39.4358	1.14469e+08	4.42299	6.44607	4.35015	60.7822	4.14737	32.4918	31.8072	12.1448	48.6374	2.72863	132.603	0.722388	1.14469e+08	0.0578819	29.5666	451.999	20.8727	32215.1	565.743	86.769	21.4626	0.603109	3.52911	3.30206	8.67887	0.00491983	8.29016	-0.101183
BAO_10	BAO_10_pons	0	pons	pons	0.929787	0.458414	13.5581	29.576	32.1403	30.0167	32.1403	34.2053	7808.92	27.4994	0.807744	2356.52	0.301773	7837	24.7789	39.8443	1.36968e+08	4.56026	7.61312	3.06437	58.0197	4.58221	32.0747	31.7389	13.1716	44.8481	3.17334	132.201	0.289576	1.36968e+08	0.0496815	33.3679	396.958	19.4668	31960.1	356.537	102.11	30.1184	0.544446	4.2309	3.49704	11.3875	0.0034316	8.7035	-0.0886586
BAO_11	BAO_11_pons	0	pons	pons	0.927975	0.453068	13.4359	29.6554	32.0624	30.0167	32.1403	34.2053	7757.08	27.5195	0.805003	2354.07	0.303473	7785	24.1368	36.9932	1.32341e+08	4.366	6.79441	2.95515	48.9413	4.01026	30.2859	30.0078	13.5537	35.3877	2.81557	130.382	0.185083	1.32341e+08	0.0565114	25.0922	325.914	17.769	14629.7	136.165	70.7081	30.0001	0.404152	4.22277	3.47492	11.1937	0.00419554	8.42564	-0.0694909
BAO_12	BAO_12_pons	0	pons	pons	0.928272	0.462399	13.5695	29.3458	32.1403	29.6816	32.1403	33.541	7693.17	27.2409	0.812049	2320.8	0.301671	7721	25.8476	39.1215	1.36124e+08	4.39813	7.27572	2.83152	50.0546	4.15242	32.6802	32.9336	15.1408	34.9137	2.96815	132.78	-0.163937	1.36124e+08	0.0544248	26.3754	351.867	18.2901	21060	-201.749	87.292	17.9342	0.659556	3.27437	3.16758	6.7781	0.00438572	8.26419	-0.118731
BAO_13	BAO_13_pons	0	pons	pons	0.941083	0.460457	13.4183	29.1413	32.1403	30.0167	32.1403	33.7639	7577.29	27.4244	0.806333	2313.73	0.30535	7605	28.3236	44.349	1.40698e+08	4.67995	8.64437	2.89854	60.8559	5.06765	35.8719	35.4408	16.8283	44.0276	3.59785	136.017	0.309451	1.40698e+08	0.0451371	39.5022	438.459	20.438	39995.5	401.341	119.71	36.7275	0.530727	4.66038	3.63533	13.8901	0.00284513	8.94279	-0.0857281
BAO_14	BAO_14_pons	1	pons	pons	0.936479	0.461512	13.5315	29.32	32.0624	29.6816	32.1403	34.0147	7691.12	27.4575	0.806465	2336.46	0.303787	7719	31.1048	47.5239	1.5021e+08	4.71554	8.92545	2.8503	59.7515	5.14965	39.3521	39.433	14.2085	45.5431	3.674	139.498	-0.0919208	1.5021e+08	0.0436548	40.7271	685.304	25.8834	36134.6	-138.678	111.138	49.7408	0.381707	5.45307	3.82499	18.3291	0.00249004	9.1132	-0.0637663
BAO_15	BAO_15_pons	1	pons	pons	0.930054	0.456317	13.5542	29.7035	32.1403	30.0167	32.1403	34.2053	7879.25	27.6258	0.807841	2370.36	0.300836	7907	26.371	37.569	1.37868e+08	4.19351	5.90525	3.07466	48.6325	3.53234	31.9716	31.9649	17.3534	31.2791	2.46778	132.046	0.0601486	1.37868e+08	0.0639117	19.6243	246.088	15.4464	9418.21	35.25	53.9644	23.9767	0.38454	3.80591	3.34243	8.76243	0.00502243	8.11703	-0.0603406
BAO_16	BAO_16_pons	0	pons	pons	0.936341	0.482041	13.5834	28.1789	30.2655	30.0167	30.5941	33.1059	7138.62	26.385	0.820078	2186.28	0.30626	7165	25.605	39.7339	1.26502e+08	4.49	7.99066	2.62901	52.0083	4.48283	32.7616	32.8727	14.6999	37.3084	3.25789	132.874	-0.0270758	1.26502e+08	0.0503563	29.9721	393.307	19.3771	22896.6	-30.2617	95.4875	24.147	0.596473	3.81873	3.36926	8.98131	0.00353037	8.53712	-0.0967488
BAO_17	BAO_17_pons	0	pons	pons	0.946662	0.462882	13.5302	29.2303	32.1403	30.0167	32.1403	33.9706	7742.12	27.6713	0.809198	2338.85	0.302094	7770	25.6537	36.69	1.3336e+08	4.14676	5.62069	3.13236	46.9191	3.39618	30.9384	30.7876	15.3563	31.5628	2.33542	131.009	0.173988	1.3336e+08	0.0667735	18.6016	279.566	16.456	9297.9	82.4437	53.9961	18.9294	0.481163	3.33647	3.1782	7.22206	0.00602139	7.92735	-0.0801704
BAO_18	BAO_18_pons	0	pons	pons	0.935605	0.458637	13.5293	29.4989	32.1403	30.0167	32.1403	34.2053	7808.12	27.5993	0.809622	2350.89	0.301083	7836	26.9122	38.0603	1.37598e+08	4.16418	5.91124	2.92101	46.3242	3.48783	32.4419	32.4892	15.3853	30.9389	2.4637	132.513	-0.0430046	1.37598e+08	0.0645834	18.8408	337.041	18.0719	9590.85	-31.8513	58.3514	16.5642	0.55816	3.13836	3.09252	6.20345	0.00587008	7.90825	-0.0975966
BAO_19	BAO_19_pons	0	pons	pons	0.927161	0.453728	13.4464	29.6354	32.1403	29.6816	32.1403	34.0147	7750.12	27.4767	0.805237	2351.98	0.303476	7778	25.2535	39.0389	1.35914e+08	4.45736	7.12431	2.97457	48.127	4.25116	32.0824	32.0298	9.30827	38.8188	2.97348	132.19	-0.0831111	1.35914e+08	0.0529815	28.4164	573.347	23.5855	24274.1	-138.809	91.2399	22.9558	0.598253	3.70545	3.32123	8.61104	0.00392477	8.46402	-0.101325
BAO_20	BAO_20_pons	0	pons	pons	0.93883	0.455165	13.4566	29.5643	31.5753	30.0167	31.5753	34.2053	7826.58	27.7559	0.808199	2358.74	0.301376	7854	27.1508	39.0803	1.39072e+08	4.25828	6.23557	2.88593	47.1466	3.71138	32.9874	32.8817	15.8136	31.3331	2.60229	133.068	0.00164336	1.39072e+08	0.0606523	21.5662	350.541	18.4988	10278.2	10.3668	59.4075	26.0682	0.390362	3.92403	3.38992	9.86352	0.00474358	8.22874	-0.0637666
BAO_21	BAO_21_pons	0	pons	pons	0.931299	0.455838	13.5465	29.7178	32.1403	30.0167	32.1403	34.2053	7896.25	27.6762	0.808205	2372.7	0.300485	7924	26.6814	40.099	1.40939e+08	4.42699	7.22655	2.84191	51.0011	4.20392	33.2632	33.0343	15.6272	35.374	2.97443	133.366	0.105224	1.40939e+08	0.0537526	27.3	368.174	18.8178	18922.8	50.6068	82.2314	25.9818	0.519423	3.94343	3.39984	9.71461	0.00389965	8.47197	-0.082602
BAO_22	BAO_22_pons	1	pons	pons	0.928318	0.452905	13.4628	29.7253	32.1403	30.0167	32.1403	34.2053	7823.92	27.5946	0.805113	2367.25	0.302565	7852	25.1803	39.0252	1.36925e+08	4.47633	7.48863	2.92504	53.3079	4.34758	31.9431	31.7605	13.1723	40.1356	3.0828	132.054	0.113787	1.36925e+08	0.0519763	29.2048	392.495	19.4103	22854.1	100.048	89.5158	26.5708	0.542284	3.96895	3.4094	10.0224	0.00375443	8.5372	-0.0899949
BAO_23	BAO_23_pons	1	pons	pons	0.95689	0.47757	13.4674	28.1998	29.6142	29.6816	29.6142	33.7491	7164.54	26.9841	0.805486	2231.27	0.311432	7191	27.7086	43.4506	1.32491e+08	4.67625	8.64059	2.93812	57.6446	5.00045	35.5944	35.7093	12.8993	44.7453	3.53822	135.737	-0.0569922	1.32491e+08	0.045378	38.6835	607.262	24.2531	38183.1	-93.8795	114.252	38.0717	0.500288	4.77385	3.65661	14.1898	0.00282537	8.95007	-0.0814806
BAO_24	BAO_24_pons	0	pons	pons	0.932783	0.46183	13.521	29.277	32.1403	29.6816	32.0624	33.541	7658.17	27.309	0.808888	2322.8	0.30331	7686	26.4048	40.0978	1.36904e+08	4.43452	7.48581	2.7056	51.3413	4.28115	33.3585	33.4716	12.2718	39.0695	3.08997	133.462	-0.052102	1.36904e+08	0.052526	27.6883	496.105	22.0038	16967.8	-43.6765	78.4864	30.7359	0.437012	4.27652	3.50817	11.4332	0.0035751	8.54397	-0.0683816
BAO_25	BAO_25_pons	1	pons	pons	0.920497	0.453531	13.5158	29.8013	32.1403	29.6816	32.1403	34.2053	7817.08	27.432	0.805955	2363.4	0.302337	7845	24.994	38.8048	1.36986e+08	4.47226	7.05716	3.06919	51.5327	4.27011	32.0315	32.1639	13.54	37.9927	2.93728	132.142	-0.195042	1.36986e+08	0.0530702	29.2648	397.549	19.4556	28716	-241.387	96.536	20.4304	0.650783	3.48653	3.23684	7.67795	0.00429786	8.40122	-0.120463
BAO_26	BAO_26_pons	0	pons	pons	0.932574	0.456279	13.546	29.6879	32.1403	30.0167	32.1403	34.2053	7888.25	27.6862	0.807924	2371.92	0.300691	7916	26.1242	36.5612	1.36548e+08	4.05731	5.64103	2.78663	45.4292	3.26899	31.2757	31.2054	18.3708	27.0584	2.33855	131.338	0.0663381	1.36548e+08	0.0688181	16.3107	197.224	13.8062	5905.42	23.8147	45.5299	19.0837	0.40889	3.38833	3.18716	7.05326	0.00598301	7.83594	-0.0639185
BAO_27	BAO_27_pons	1	pons	pons	0.910433	0.452434	13.5238	29.8912	32.1403	29.6816	32.1403	34.2053	7760.08	27.2139	0.804109	2357.29	0.303771	7788	26.7296	36.9483	1.35434e+08	4.09354	5.26874	3.82832	54.9865	3.23865	31.8054	31.693	17.0789	37.9076	2.19945	131.871	0.218564	1.35434e+08	0.0705171	17.3586	244.362	15.3719	9940.08	97.888	50.1129	17.8421	0.475077	3.2716	3.16139	6.72042	0.00627624	7.8539	-0.0729006
BAO_28	BAO_28_pons	1	pons	pons	0.923653	0.455532	13.5568	29.7603	32.1403	29.6816	32.1403	34.2053	7855.25	27.4882	0.809296	2361.29	0.300601	7883	26.3128	37.4721	1.36941e+08	4.16743	5.86458	3.11084	47.9478	3.49549	31.7282	31.4703	16.9282	31.0197	2.4364	131.801	0.342033	1.36941e+08	0.0651257	19.3191	272.168	16.2035	10497.7	161.444	57.4333	18.9812	0.502793	3.3365	3.18655	7.29363	0.00565916	7.97445	-0.0813914
BAO_29	BAO_29_pons	0	pons	pons	0.933885	0.457939	13.5236	29.5315	32.1403	30.0167	32.1403	34.2053	7808.12	27.579	0.810479	2348.41	0.300765	7836	25.9654	37.9596	1.36634e+08	4.2529	6.26091	2.86597	52.6681	3.69651	31.9673	31.9445	17.7354	34.9327	2.5924	132.048	0.0276454	1.36634e+08	0.060699	21.345	252.121	15.5292	11799.4	7.12791	63.9673	20.111	0.521631	3.49087	3.22579	7.31462	0.00490191	8.12708	-0.0832759
BAO_31	BAO_31_pons	0	pons	pons	0.866546	0.461431	13.3564	28.9457	31.257	29.2062	31.4006	33.3167	6613	25.0827	0.787353	2163.95	0.327226	6641	33.5745	49.808	1.34209e+08	4.72899	8.38832	3.47603	63.1749	5.08922	42.0104	42.3821	15.1996	47.9752	3.47735	142.159	-0.334374	1.34209e+08	0.0449868	42.2286	793.477	27.7656	56951.4	-562.848	124.545	34.3801	0.566826	4.57079	3.61303	12.7412	0.00285968	8.94531	-0.0913011
BAO_32	BAO_32_pons	1	pons	pons	0.937103	0.453206	13.4042	29.5764	32.1403	30.0167	32.1403	34.2053	7755.29	27.7161	0.804047	2356.5	0.303858	7783	22.8884	40.7025	1.33563e+08	4.72318	8.71469	2.90964	53.9093	5.33769	30.8286	29.7797	11.7748	42.1345	3.70498	130.999	0.521348	1.33563e+08	0.0446335	44.7227	441.439	20.2082	67595.9	1110	154.48	22.2281	0.748468	3.66637	3.30211	8.20171	0.003487	8.7216	-0.149871
BAO_33	BAO_33_pons	0	pons	pons	0.933672	0.467177	13.6124	29.1377	31.5753	29.6816	31.4006	33.9706	7640.96	27.205	0.812421	2309.24	0.302218	7669	27.0337	39.0152	1.36035e+08	4.26491	6.39178	2.91121	50.1446	3.74185	33.104	33.1371	16.3921	33.7525	2.65291	133.185	-0.0437376	1.36035e+08	0.060158	21.6366	326.552	17.7816	11582	-38.6809	63.1481	21.6842	0.488647	3.59389	3.28019	8.15465	0.00482425	8.16362	-0.0773688
BAO_34	BAO_34_pons	1	pons	pons	0.940401	0.441287	13.0189	29.5021	32.1403	30.0167	32.1403	33.8526	7563.75	27.7439	0.80141	2325.17	0.307409	7592	23.2281	34.8688	1.26727e+08	4.25447	5.98886	3.23319	45.7306	3.64007	29.1156	29.2199	9.84151	35.8891	2.49523	129.198	-0.0880744	1.26727e+08	0.0622641	21.3833	434.557	20.5671	13716.7	-48.927	65.5297	19.3187	0.544739	3.39986	3.21271	7.29687	0.00519754	8.11585	-0.087714
BAO_35	BAO_35_pons	1	pons	pons	0.934188	0.455716	13.4914	29.6049	32.1403	30.0167	32.1403	34.2053	7838.08	27.6565	0.808186	2361.09	0.301233	7866	24.8337	37.4815	1.35637e+08	4.3268	6.52131	2.83593	49.1844	3.89447	31.2243	31.2351	15.6804	33.504	2.73341	131.314	-0.00220925	1.35637e+08	0.0575653	23.6536	295.033	16.7345	16518.6	-17.5933	77.1385	17.1771	0.635672	3.18859	3.11595	6.48098	0.00498638	8.13623	-0.117256
BAO_36	BAO_36_pons	0	pons	pons	0.89492	0.467388	13.6844	29.2784	31.4006	30.0167	31.5753	33.7491	7435.75	26.2019	0.817536	2253.52	0.303065	7463	27.166	38.4274	1.32201e+08	4.18337	5.94827	3.11384	52.5226	3.52985	33.0211	33.2452	17.5617	34.9608	2.47735	133.094	-0.0919148	1.32201e+08	0.0643002	19.5224	288.795	16.6807	10736.9	-47.2611	58.5004	16.3009	0.564193	3.124	3.09745	6.13005	0.00582261	7.90868	-0.0941052
BAO_37	BAO_37_pons	0	pons	pons	0.937837	0.459272	13.5219	29.442	32.1403	29.6816	32.1403	34.0881	7779.12	27.6118	0.808773	2347.53	0.301773	7807	25.7917	38.3121	1.36182e+08	4.32373	6.76389	2.79169	49.315	3.90443	31.9849	31.8965	16.321	32.994	2.7695	132.074	0.0403994	1.36182e+08	0.0573083	23.5272	284.47	16.5883	11971	2.06962	65.2899	28.1009	0.398347	4.12838	3.46615	10.3467	0.00396091	8.3862	-0.0559861
BAO_38	BAO_38_pons	0	pons	pons	0.979024	0.450177	12.8896	28.6324	31.4006	30.0167	31.257	34	7278.08	28.0318	0.796999	2278.79	0.313103	7306	24.765	35.9582	1.23689e+08	4.14882	5.61957	3.14641	46.9813	3.42702	30.042	29.7497	14.4815	32.4998	2.35652	130.114	0.326761	1.23689e+08	0.066681	18.8415	283.845	16.5563	10113.3	164.479	56.5403	17.6141	0.52528	3.21981	3.1374	6.72127	0.00622044	7.90037	-0.089752
BAO_39	BAO_39_pons	0	pons	pons	0.933695	0.457161	13.5534	29.6468	32.1403	30.0167	32.1403	34.2053	7881.08	27.6811	0.8092	2366.75	0.300308	7909	24.7757	35.5711	1.34194e+08	4.13531	5.55116	3.21213	45.2689	3.36055	30.1888	30.222	15.0505	30.2184	2.31971	130.258	-0.0108343	1.34194e+08	0.0672177	18.1261	253.446	15.6232	9677.85	-13.9086	54.609	17.1698	0.521244	3.2107	3.10443	6.29697	0.00616159	7.87439	-0.0907855
BAO_40	BAO_40_pons	0	pons	pons	0.922512	0.465656	13.6517	29.3171	31.5753	29.4109	31.257	34.0147	7673.54	27.0454	0.814417	2310.12	0.30105	7701	27.9034	41.4596	1.39642e+08	4.4335	7.46028	2.81228	57.7595	4.27634	34.5553	34.3194	19.2032	38.5563	3.05711	134.659	0.231314	1.39642e+08	0.0527911	27.8808	275.72	16.0899	21401.2	175.717	88.0946	20.7635	0.618151	3.5165	3.2598	7.88172	0.00408675	8.36473	-0.105481
BAO_41	BAO_41_pons	0	pons	pons	0.940214	0.4451	13.1829	29.6178	32.1403	29.6816	32.0624	34.2053	7670.46	27.847	0.79839	2355.86	0.307135	7698	25.2423	38.718	1.34007e+08	4.42098	6.68805	3.03518	49.893	4.10196	31.8368	31.8403	13.7962	36.0968	2.81578	131.94	-0.0663317	1.34007e+08	0.0549077	27.1019	391.972	19.3312	24451.9	-46.0616	89.6763	16.574	0.688259	3.14349	3.10665	6.23812	0.00478185	8.22366	-0.132878
BAO_42	BAO_42_pons	0	pons	pons	0.95164	0.466005	13.5622	29.1031	31.5753	30.0167	31.4006	34.0147	7747.25	27.6956	0.810406	2336.4	0.301578	7775	26.8561	39.6396	1.38047e+08	4.35414	6.86433	2.74687	49.63	3.99037	33.1567	33.058	17.6833	31.9467	2.82172	133.249	0.00258977	1.38047e+08	0.0560531	24.5717	297.682	16.788	17884.6	-33.3892	81.1105	17.7325	0.641241	3.26362	3.15392	6.59806	0.00458747	8.20874	-0.115017
BAO_43	BAO_43_pons	0	pons	pons	0.939637	0.448331	13.2655	29.5886	32.1403	30.0167	32.1403	34.2053	7716.42	27.8025	0.801989	2354.65	0.305148	7744	24.3605	37.1147	1.31939e+08	4.37564	6.83598	3.03911	50.0034	4.03706	30.4299	30.1764	13.6722	36.3312	2.83402	130.528	0.118851	1.31939e+08	0.0562841	25.5638	336.477	17.9342	19118.7	103.211	80.9567	21.596	0.578866	3.60345	3.28611	8.04204	0.00433414	8.33299	-0.0956494
BAO_44	BAO_44_pons	1	pons	pons	0.93185	0.456244	13.549	29.6968	32.1403	30.0167	32.1403	34.2053	7891.08	27.6729	0.808718	2370.16	0.30036	7919	23.9603	34.8413	1.32689e+08	4.15187	5.57813	3.28425	47.6795	3.39334	29.3719	29.2881	15.7314	31.9481	2.31918	129.444	0.228604	1.32689e+08	0.0668933	18.7262	228.17	14.8716	9015.08	75.8142	51.4014	23.3853	0.374899	3.73611	3.32492	8.67781	0.00543221	8.0497	-0.0592504
BAO_45	BAO_45_pons	0	pons	pons	0.931066	0.455711	13.5455	29.724	32.1403	30.0167	32.1403	34.2053	7897.25	27.675	0.808273	2372.7	0.300447	7925	24.6175	39.007	1.37418e+08	4.50981	7.51605	2.92904	53.3115	4.43941	31.5636	31.3226	15.2138	38.0976	3.1268	131.68	0.236815	1.37418e+08	0.050837	30.7745	309.093	17.0385	28215	266.183	99.5191	24.3886	0.606542	3.82597	3.36766	9.11035	0.00358957	8.56714	-0.100275
BAO_46	BAO_46_pons	0	pons	pons	0.890303	0.432348	13.0143	30.1015	32.1403	30.0167	32.1403	33.7491	7390.58	26.7995	0.791282	2318.85	0.313757	7419	22.6767	35.0319	1.23303e+08	4.34805	6.26037	3.4431	49.904	3.86332	28.8223	28.6752	13.3354	36.5687	2.59882	128.918	0.197774	1.23303e+08	0.0592151	24.7144	280.168	16.3436	19457.7	109.711	75.4166	23.1975	0.530161	3.71501	3.32982	8.75261	0.00460546	8.3203	-0.0854682
BAO_47	BAO_47_pons	0	pons	pons	0.931553	0.450833	13.3902	29.701	32.1403	30.0167	32.1403	34.2053	7804.42	27.6681	0.80487	2364.02	0.302908	7832	25.608	38.584	1.36409e+08	4.40933	6.64759	3.7055	56.2437	4.08918	31.869	31.5056	13.5208	42.7228	2.78393	131.973	0.454152	1.36409e+08	0.056482	27.4121	384.119	19.3321	21926.7	368.01	74.0112	32.458	0.389325	4.41158	3.54369	12.0185	0.00404245	8.49564	-0.0637957
BAO_49	BAO_49_pons	1	pons	pons	0.933432	0.454557	13.4646	29.6215	32.1403	30.0167	32.1403	34.0147	7803.29	27.6496	0.80496	2363.53	0.302889	7831	24.6536	37.4274	1.34377e+08	4.3527	6.85965	2.95459	49.7672	4.00986	30.9001	30.7467	14.6597	35.1075	2.84901	130.995	0.210765	1.34377e+08	0.0565386	24.77	315.439	17.4236	16416.6	157.284	73.2606	25.8411	0.478831	3.95365	3.40969	9.54788	0.00400741	8.3954	-0.0707936
BAO_50	BAO_50_pons	1	pons	pons	0.927494	0.450457	13.4089	29.7673	32.1403	30.0167	32.1403	34.2053	7786.29	27.609	0.805605	2358.21	0.302867	7814	27.1836	44.037	1.42653e+08	4.70797	9.23434	2.90052	61.3937	5.2742	34.9586	34.1943	16.944	44.4496	3.78357	135.115	0.435402	1.42653e+08	0.0441389	42.2023	401.259	19.3442	52216.7	714.912	136.075	27.8401	0.660166	4.07304	3.46585	10.6072	0.00304546	8.83757	-0.114728
BAO_51	BAO_51_pons	0	pons	pons	0.929798	0.45677	13.5531	29.6716	32.1403	30.0167	32.1403	34.0147	7865.29	27.5886	0.809319	2363.24	0.300464	7893	27.19	36.5482	1.37121e+08	3.93114	4.9083	3.6151	53.5113	2.94247	31.7519	31.5491	19.5752	33.9361	2.03253	131.805	0.371871	1.37121e+08	0.07755	13.9453	182.119	13.2727	5543.84	89.9678	39.0342	15.2123	0.43904	3.02148	3.0431	5.65053	0.00750423	7.55644	-0.0683985
BAO_52	BAO_52_pons	1	pons	pons	0.941706	0.45788	13.4292	29.3291	31.5753	30.0167	31.4006	34.2053	7700.79	27.6194	0.808242	2333.28	0.302992	7728	25.4908	37.8773	1.33939e+08	4.31137	6.44941	2.94279	51.2788	3.82281	31.5622	31.4551	15.798	35.4808	2.66644	131.65	0.0610014	1.33939e+08	0.0586829	23.0626	305.028	17.0943	14457.3	22.7544	70.9632	19.7131	0.565544	3.43364	3.22395	7.38836	0.0047382	8.19315	-0.0921561
BAO_53	BAO_53_pons	1	pons	pons	0.935996	0.456892	13.5024	29.5527	32.1403	30.0167	32.1403	34.2053	7821.29	27.6612	0.80887	2355.72	0.301194	7849	25.8205	38.2103	1.36827e+08	4.30278	6.84906	2.76052	50.278	3.89496	31.9446	31.8188	15.1547	35.1233	2.80188	132.032	0.083922	1.36827e+08	0.0578218	23.0351	315.901	17.407	13779.5	48.2072	71.5216	19.9386	0.564064	3.47773	3.2379	7.34532	0.00451549	8.20609	-0.0897656
BAO_54	BAO_54_pons	1	pons	pons	0.939206	0.459273	13.5584	29.5215	31.5753	30.0167	31.5753	34.2053	7851.79	27.7267	0.808008	2364.37	0.301124	7879	26.8056	37.5734	1.37891e+08	4.11018	5.74315	2.93532	49.2943	3.3492	32.2256	32.2276	17.901	31.3933	2.3628	132.292	-0.0302108	1.37891e+08	0.0670671	17.4519	255.906	15.7751	6821.97	-13.1507	48.5371	20.3316	0.409389	3.48639	3.23249	7.58657	0.00567888	7.93524	-0.0631611
BAO_55	BAO_55_pons	0	pons	pons	0.935668	0.447002	13.264	29.6733	32.1403	30.0167	32.1403	34.2053	7746.46	27.7644	0.803654	2355.87	0.304122	7774	26.5725	40.9196	1.38539e+08	4.54033	7.81637	3.17309	57.5129	4.56742	33.3715	32.8004	12.6831	44.8298	3.19632	133.494	0.372339	1.38539e+08	0.0505452	32.7822	499.445	21.8796	35279.6	463.577	106.079	23.1728	0.641357	3.70967	3.33035	8.81785	0.00387306	8.54248	-0.114865
BAO_56	BAO_56_pons	1	pons	pons	0.869311	0.446978	13.1061	29.3217	31.1448	29.6816	31.257	33.7491	6894.58	25.4897	0.8043	2178.07	0.31591	6921	26.4896	39.8302	1.23509e+08	4.40352	6.86851	2.96689	50.2726	4.12668	33.4865	33.8968	14.9838	35.2888	2.86683	133.587	-0.30839	1.23509e+08	0.0552474	26.8274	422.056	20.2041	18794.5	-252.504	79.4291	24.0433	0.535338	3.80874	3.37819	9.08226	0.00410306	8.40431	-0.079632
BAO_57	BAO_57_pons	1	pons	pons	0.937473	0.459623	13.5607	29.5041	32.1403	30.0167	32.1403	34	7842.12	27.6593	0.810019	2356.56	0.3005	7870	28.4996	40.9103	1.4219e+08	4.30778	6.59529	3.17917	55.0056	3.8907	34.3264	33.8603	16.0376	38.968	2.72693	134.415	0.392169	1.4219e+08	0.0591928	23.8139	370.551	18.9089	17538.8	291.897	73.5353	21.5196	0.546974	3.5698	3.27209	8.14428	0.00480249	8.21503	-0.0904395
BAO_58	BAO_58_pons	1	pons	pons	0.924525	0.453079	13.4284	29.6381	32.1403	29.6816	32.1403	34.2053	7719.12	27.4011	0.805857	2343.9	0.303648	7747	26.0471	39.298	1.36129e+08	4.41414	6.9339	3.14143	48.1222	4.13536	32.4571	32.3648	10.5894	37.5328	2.89922	132.559	-0.110921	1.36129e+08	0.0547463	26.9426	543.517	22.9863	23579.1	-153.715	84.1705	23.5835	0.562522	3.76057	3.34049	8.82212	0.00408063	8.41531	-0.0917541
BAO_59	BAO_59_pons	0	pons	pons	0.938158	0.460368	13.402	29.1114	32.0624	29.6816	32.0624	33.3167	7521.88	27.3111	0.809136	2294.46	0.305038	7550	26.7252	37.6232	1.32253e+08	4.1219	5.87124	2.95739	48.758	3.41358	32.2833	32.5425	16.6244	32.1336	2.42259	132.351	-0.220401	1.32253e+08	0.0662169	18.0219	296.142	16.9427	8190.35	-100.957	52.9376	16.5904	0.522594	3.13663	3.11231	6.31317	0.0059551	7.84142	-0.0843671
BAO_60	BAO_60_pons	1	pons	pons	0.924044	0.439622	13.085	29.7642	32.1403	30.0167	32.1403	33.8526	7594.29	27.5035	0.7996	2336.7	0.307692	7622	24.1141	39.0985	1.32269e+08	4.59809	7.90286	3.09224	53.4816	4.68335	31.6012	31.3905	12.1569	41.3247	3.26348	131.733	0.17307	1.32269e+08	0.0484035	34.7112	415.187	19.9276	33387.8	184.695	104.007	31.7112	0.532185	4.37185	3.54238	11.7749	0.00320973	8.77394	-0.0841602
BAO_61	BAO_61_pons	0	pons	pons	0.935357	0.458104	13.5102	29.4916	32.1403	29.6816	32.1403	34.0147	7783.12	27.5851	0.807406	2352.31	0.302232	7811	25.5821	38.6995	1.36203e+08	4.38951	7.05302	2.77478	52.057	4.10615	31.9526	31.7855	14.5375	37.5194	2.91961	132.051	0.0760013	1.36203e+08	0.0547131	25.8926	351.608	18.4154	16147.9	80.5138	75.9535	26.032	0.489665	3.93928	3.40072	9.75266	0.00400205	8.41789	-0.0763512
BAO_62	BAO_62_pons	0	pons	pons	0.942844	0.4557	13.4112	29.4298	32.1403	30.0167	32.1403	34.0881	7769.12	27.7477	0.808284	2346.94	0.302085	7797	26.9013	37.2218	1.36397e+08	4.07631	5.37869	3.41369	46.031	3.23432	32.1992	32.3955	14.9293	31.1017	2.23023	132.263	-0.308983	1.36397e+08	0.0702797	16.9007	362.124	18.8162	8639.78	-129.874	48.8893	16.5982	0.49304	3.15797	3.10612	6.17099	0.00641784	7.78708	-0.0782266
BAO_63	BAO_63_pons	0	pons	pons	0.925797	0.455808	13.3532	29.2956	32.1403	29.6816	32.1403	33.3017	7538.54	27.1218	0.809986	2295.43	0.304493	7566	25.3686	39.7923	1.33218e+08	4.5086	7.75961	2.72061	54.1876	4.47334	32.578	32.5851	14.6386	39.5489	3.20098	132.693	-0.0210705	1.33218e+08	0.0500524	30.5358	380.876	19.1659	21216.7	-31.0356	87.9081	33.7259	0.445718	4.51997	3.5777	12.3157	0.00316122	8.7041	-0.0667661
BAO_64	BAO_64_pons	0	pons	pons	0.938084	0.46085	13.5097	29.3147	31.4006	30.0167	31.4006	34.2053	7662.62	27.4997	0.802496	2342.21	0.305667	7690	25.86	36.9011	1.32861e+08	4.13365	5.7901	2.86297	45.053	3.40501	31.3737	31.3952	15.1134	29.9396	2.40007	131.442	-0.000691701	1.32861e+08	0.065774	18.0357	298.445	16.9883	8570.09	9.09001	55.1781	15.8089	0.554611	3.09315	3.07415	5.82032	0.0058851	7.86005	-0.0906863
BAO_65	BAO_65_pons	0	pons	pons	0.941119	0.461074	13.4351	29.1388	31.5753	29.6816	31.5753	33.541	7599.17	27.4231	0.807287	2315.44	0.304697	7627	26.6215	38.7119	1.33958e+08	4.30081	6.44439	3.0602	49.1807	3.82471	32.4414	32.2542	15.5409	33.6397	2.67772	132.528	0.057343	1.33958e+08	0.0594087	22.9283	334.28	18.0138	12847.9	17.2793	64.7338	25.6037	0.432928	3.90292	3.36286	9.48228	0.00487415	8.24564	-0.0762109
BAO_66	BAO_66_pons	0	pons	pons	0.932213	0.447181	13.2433	29.615	32.1403	30.0167	32.1403	33.7491	7673.79	27.6075	0.803195	2342.45	0.305253	7702	25.0826	38.5921	1.33854e+08	4.43511	7.42365	2.83105	49.6742	4.26009	31.7248	31.5883	12.3599	37.3143	3.05374	131.83	0.0726079	1.33854e+08	0.0529892	27.6822	426.365	20.3066	20059.2	77.0692	83.3164	27.2864	0.506966	4.0517	3.44666	10.1632	0.00361295	8.53357	-0.0756308
BAO_67	BAO_67_pons	1	pons	pons	0.935389	0.457901	13.4971	29.4759	32.1403	30.0167	32.1403	34.2053	7769.46	27.5714	0.806544	2352.07	0.302733	7797	25.21	37.6463	1.35082e+08	4.27673	6.63754	2.64671	47.9774	3.83459	31.5394	31.6446	17.3884	30.589	2.75295	131.624	-0.0181271	1.35082e+08	0.0584358	22.2611	241.905	15.078	13517.2	-5.87504	73.3416	15.1113	0.658483	3.01767	3.04798	5.62369	0.00507087	8.0242	-0.120837
BAO_68	BAO_68_pons	0	pons	pons	0.969766	0.471022	13.4718	28.6012	31.257	30.0167	31.0644	33.8526	7506.12	27.7365	0.805524	2301.53	0.30662	7534	27.2438	40.0823	1.34613e+08	4.37126	6.66095	2.9606	51.2297	3.98851	33.5745	33.4607	15.336	35.8937	2.77115	133.669	0.035446	1.34613e+08	0.0565659	25.1915	379.927	19.2001	15585.5	28.7735	71.9082	26.7764	0.457517	3.97962	3.39469	9.95579	0.00442028	8.36755	-0.0782987
BAO_69	BAO_69_pons	0	pons	pons	0.951742	0.466824	13.4792	28.8743	31.257	30.0167	31.257	33.7491	7541.38	27.4808	0.804597	2311.39	0.306494	7569	23.4773	36.4052	1.27815e+08	4.37246	6.84377	2.8773	49.5144	4.02563	29.8512	29.7717	13.6871	35.8272	2.83825	129.948	0.0410393	1.27815e+08	0.0558113	25.2546	314.456	17.3656	15813.6	2.73997	75.7075	24.1454	0.516384	3.78495	3.33321	9.02206	0.00436436	8.34028	-0.0882244
BAO_70	BAO_70_pons	1	pons	pons	0.961117	0.447881	12.9625	28.9418	30.5941	30.0167	31.257	34.2053	6974.17	27.8164	0.756024	2334.95	0.334799	7003	21.2393	34.0242	1.13978e+08	4.38045	6.56041	3.24573	45.7398	4.00993	27.4742	27.3139	9.13018	36.6096	2.74609	127.576	0.292043	1.13978e+08	0.0569623	25.9953	374.149	18.9586	21490.1	250.859	80.6466	21.7763	0.574413	3.61338	3.28268	8.11344	0.0045382	8.31086	-0.096924
BAO_71	BAO_71_pons	1	pons	pons	0.940978	0.450788	13.2989	29.5016	32.1403	30.0167	32.1403	34.2053	7715.08	27.7603	0.803493	2349.97	0.304594	7743	22.5176	36.1665	1.29715e+08	4.44684	7.28207	2.8688	48.9278	4.25899	29.323	29.2405	14.2155	34.7123	3.01063	129.432	0.115773	1.29715e+08	0.0528274	28.1267	267.346	15.8171	23430	61.6749	90.0797	21.4169	0.615994	3.5676	3.27718	8.11296	0.00400258	8.41096	-0.105872
BAO_01	BAO_01_midbrain	1	midbrain	midbrain	0.808334	0.641664	17.9394	27.9576	30.3645	26.4197	29.8329	31.1609	7400.5	22.5991	0.81396	2256.26	0.304879	7430	24.1913	36.6009	1.26289e+08	4.32732	6.41618	3.11367	47.1796	3.88212	30.2816	30.128	7.65782	39.5218	2.69617	130.373	0.127249	1.26289e+08	0.0585286	23.8914	575.715	23.7601	15130.5	102.242	69.6811	24.9894	0.47239	3.86434	3.35188	9.20007	0.00458014	8.2972	-0.0794184
BAO_02	BAO_02_midbrain	0	midbrain	midbrain	0.805455	0.669648	18.6458	27.8442	30.3645	26.4197	29.8329	31.5911	7660.96	22.4272	0.828333	2268.83	0.296154	7689	26.6301	35.0173	1.3147e+08	3.77977	4.35178	3.29037	41.748	2.62931	30.7188	30.7004	15.9815	25.7665	1.81159	130.761	-0.141335	1.3147e+08	0.0860855	11.1087	268.504	16.2392	3493.29	-26.1691	31.3688	12.1973	0.440157	2.69011	2.89502	4.59819	0.00926547	7.25335	-0.0718781
BAO_03	BAO_03_midbrain	0	midbrain	midbrain	0.795432	0.648773	18.1472	27.9716	30.3645	26.0768	29.8329	31.5911	7186.75	22.2495	0.803438	2241.58	0.311904	7216	25.3916	38.7745	1.26101e+08	4.41033	7.02727	3.12648	50.5991	4.12831	32.0927	32.1315	11.0385	39.5606	2.9087	132.194	-0.134822	1.26101e+08	0.0546224	26.7533	482.062	21.6256	20250.2	-80.8607	80.5266	22.9488	0.556316	3.67739	3.30165	8.65101	0.00432521	8.34173	-0.098093
BAO_04	BAO_04_midbrain	0	midbrain	midbrain	0.809917	0.67114	18.5755	27.6775	30.3645	26.4197	29.8329	31	7523.54	22.4165	0.822816	2256.64	0.299944	7551	25.4613	37.7854	1.31212e+08	4.3176	6.61152	3.11634	51.17	3.8664	31.7317	31.8343	9.8444	41.3256	2.71858	131.821	-0.132106	1.31212e+08	0.0583957	23.4754	550.352	23.2106	15188.3	-51.94	69.8287	23.3579	0.49894	3.69711	3.29944	8.80198	0.00479834	8.23669	-0.0891184
BAO_05	BAO_05_midbrain	0	midbrain	midbrain	0.803299	0.667608	18.6312	27.9073	30.5941	26.4197	30.1496	31.5911	7674.62	22.4179	0.827358	2274.2	0.296327	7703	25.7624	36.3817	1.32154e+08	4.08717	5.48355	3.03764	46.6861	3.28194	30.9163	30.6682	17.9516	28.7346	2.27585	130.981	0.26409	1.32154e+08	0.0688461	17.0578	214.395	14.366	7696.98	110.589	49.8696	17.8217	0.473767	3.26522	3.14895	6.64028	0.00604158	7.84835	-0.0735209
BAO_06	BAO_06_midbrain	0	midbrain	midbrain	0.808669	0.66301	18.4297	27.7971	30.3645	26.4197	29.8329	31.5911	7568.12	22.4786	0.823393	2263.96	0.299144	7597	27.148	34.6607	1.30188e+08	3.65493	4.06428	3.67764	41.4094	2.40368	30.8715	30.879	13.9477	27.4617	1.65868	130.907	-0.187833	1.30188e+08	0.0943775	9.36991	345.401	18.4287	3115.59	-16.7455	29.5861	6.44817	0.641736	1.91861	2.47928	2.5652	0.0135534	6.73946	-0.138646
BAO_07	BAO_07_midbrain	0	midbrain	midbrain	0.800713	0.607696	17.1734	28.2599	30.3645	26.4197	29.8329	31.5911	7158.29	22.6281	0.804975	2231.39	0.31172	7187	23.3667	33.9465	1.18892e+08	4.12968	5.12944	3.62794	45.9351	3.29937	28.5468	28.4744	9.79274	36.1424	2.18763	128.618	0.0836088	1.18892e+08	0.0700638	18.4127	411.932	20.092	10355.3	32.809	52.4166	19.4504	0.459171	3.39558	3.2026	7.33328	0.00632785	7.91191	-0.0752426
BAO_08	BAO_08_midbrain	0	midbrain	midbrain	0.788176	0.645634	18.2369	28.2465	30.5941	26.0768	30.1496	31.5911	7432.17	22.2632	0.812786	2265.96	0.304885	7461	26.1456	38.368	1.30499e+08	4.33815	6.27996	3.51388	48.4155	3.85868	32.1608	32.1305	10.7612	37.6543	2.63842	132.253	-0.0862296	1.30499e+08	0.0590723	24.3557	526.872	22.6459	20146.4	10.5516	75.5843	19.4452	0.590812	3.38306	3.19268	7.41122	0.00513473	8.17811	-0.107257
BAO_09	BAO_09_midbrain	1	midbrain	midbrain	0.803542	0.663489	18.4844	27.8594	30.0832	26.4197	29.8329	31.5911	7559.29	22.3862	0.825366	2256.79	0.298545	7588	26.2139	35.1994	1.29643e+08	3.88888	4.56821	3.47704	44.7994	2.81336	30.6609	30.6236	15.686	29.1133	1.91392	130.711	0.0516109	1.29643e+08	0.0808047	12.9606	266.61	16.1725	4757.43	27.7047	35.5635	15.3252	0.397641	3.00337	3.0405	5.82722	0.00808628	7.48544	-0.0668855
BAO_10	BAO_10_midbrain	0	midbrain	midbrain	0.799476	0.664948	18.5799	27.9419	30.5941	26.0768	30.1496	31.5911	7618.29	22.3389	0.824383	2271.23	0.298128	7647	25.7473	37.6056	1.32613e+08	4.29118	6.2088	3.25074	49.1565	3.73838	31.6029	31.5901	12.9807	36.1758	2.57368	131.688	-0.0184955	1.32613e+08	0.0605922	22.4861	411.777	20.0818	12735.5	-10.1437	61.0547	27.0644	0.385605	3.97791	3.39191	10.214	0.00495768	8.24079	-0.0713308
BAO_11	BAO_11_midbrain	1	midbrain	midbrain	0.792462	0.636256	17.8438	28.045	30.0832	26.4197	29.6142	31.1609	7262.75	22.2246	0.816713	2220.66	0.30576	7291	24.8049	37.0923	1.24747e+08	4.32201	6.4925	3.21168	48.2106	3.8681	30.7134	30.4089	10.6942	37.5163	2.69009	130.804	0.103002	1.24747e+08	0.0591961	23.7424	458.09	21.2127	13230.6	90.6572	62.4521	29.9987	0.350654	4.19616	3.46337	11.2629	0.00474561	8.30807	-0.0678945
BAO_12	BAO_12_midbrain	0	midbrain	midbrain	0.806404	0.673416	18.6289	27.6632	30.3645	26.0768	29.8329	31	7540.67	22.3077	0.827735	2246.63	0.297936	7569	26.5508	37.643	1.32031e+08	4.18946	5.86583	3.23925	48.3443	3.49851	32.0005	31.9642	15.6047	32.7396	2.42757	132.075	-0.0493041	1.32031e+08	0.0646008	19.5486	318.726	17.558	11867.8	1.33773	59.3139	17.5484	0.543849	3.23085	3.13224	6.55513	0.00568004	7.95889	-0.0926221
BAO_13	BAO_13_midbrain	0	midbrain	midbrain	0.801345	0.661204	18.4309	27.8747	30.3645	26.4197	29.8329	31.5911	7479.62	22.3373	0.820711	2253.62	0.301301	7508	23.7407	35.9061	1.26316e+08	4.30428	6.17503	3.22258	46.6294	3.7847	29.6193	29.393	11.499	35.1304	2.59537	129.708	0.0797757	1.26316e+08	0.0601549	23.086	375.507	19.0957	14586.7	95.6741	67.5435	24.1025	0.473355	3.74065	3.32439	9.29427	0.00499789	8.23195	-0.0838884
BAO_14	BAO_14_midbrain	0	midbrain	midbrain	0.788956	0.638473	18.0348	28.2469	30.5941	26.0768	30.1496	31.5911	7419.67	22.2855	0.81616	2254.06	0.303795	7449	28.9167	45.3082	1.40174e+08	4.72975	8.81226	3.11142	56.9821	5.14634	37.0259	37.0299	6.63227	50.3498	3.60883	137.178	-0.0910168	1.40174e+08	0.0439417	41.7183	1010.93	31.5452	43579.2	-219.75	114.403	51.0782	0.383249	5.48127	3.8275	19.0665	0.00255871	9.11248	-0.0712768
BAO_15	BAO_15_midbrain	1	midbrain	midbrain	0.805569	0.669923	18.61	27.7793	30.3645	26.0768	29.8329	31.5911	7599.62	22.3782	0.825909	2263.32	0.29782	7628	25.6978	36.6623	1.31392e+08	4.1667	5.93772	3.05703	45.759	3.47583	31.1719	31.1936	14.4156	31.3434	2.44339	131.244	-0.0112424	1.31392e+08	0.0648824	18.9408	319.168	17.648	8753.86	29.3986	53.0636	22.2076	0.410432	3.6209	3.28247	8.39122	0.00533529	8.0364	-0.067542
BAO_16	BAO_16_midbrain	0	midbrain	midbrain	0.88642	0.694979	17.7181	25.4945	29.1204	26.0768	28.4429	31	6382.54	22.5988	0.805626	2065.44	0.323608	6410	25.4225	38.1536	1.11689e+08	4.33996	6.86702	2.81245	45.8474	3.97165	31.9086	31.9973	15.856	29.9914	2.8121	132.001	-0.176474	1.11689e+08	0.0566951	24.2891	319.246	17.5581	13575.3	-117.367	68.7535	24.9244	0.467616	3.84403	3.37541	9.41305	0.00425827	8.31215	-0.0728294
BAO_17	BAO_17_midbrain	0	midbrain	midbrain	0.804725	0.640164	17.9214	27.9949	30.3645	26.4197	29.8329	31.1609	7399.88	22.5282	0.814972	2253.33	0.304509	7428	24.7649	35.6229	1.25617e+08	4.14939	5.4307	3.67467	48.2733	3.35576	29.9713	29.8236	4.80455	43.4688	2.25511	130.043	-0.0279616	1.25617e+08	0.068206	18.7698	707.576	26.4336	11277.2	3.79404	54.4343	19.0842	0.480935	3.34078	3.17762	7.26043	0.00645977	7.90483	-0.0864147
BAO_18	BAO_18_midbrain	0	midbrain	midbrain	0.80136	0.66576	18.5936	27.9284	30.5941	26.4197	30.1496	31.5911	7631.29	22.3807	0.824824	2272.59	0.297799	7660	26.6265	36.9205	1.33038e+08	4.05726	5.33399	3.15166	45.9623	3.20359	31.7257	31.7158	13.3226	32.6398	2.22766	131.787	0.0598691	1.33038e+08	0.0704961	16.2685	376.682	19.2031	7453.87	31.7374	48.4961	16.8054	0.485684	3.14772	3.08357	6.30012	0.00675971	7.76144	-0.0866637
BAO_19	BAO_19_midbrain	0	midbrain	midbrain	0.802052	0.661373	18.4323	27.8697	30.5941	26.4197	30.1496	31.5911	7458.29	22.3529	0.816482	2260.98	0.30315	7487	25.8598	38.4947	1.30857e+08	4.35329	6.70606	3.1866	48.2783	3.94208	32.1109	32.1799	10.2519	38.0264	2.75623	132.204	-0.129087	1.30857e+08	0.0571236	24.6445	523.181	22.6014	17626.6	-82.2633	73.5455	24.1271	0.50611	3.80246	3.34084	8.90878	0.00433492	8.32296	-0.0839623
BAO_20	BAO_20_midbrain	0	midbrain	midbrain	0.79584	0.668464	18.6723	27.9332	30.5941	26.0768	30.1496	31.1609	7539.75	22.2304	0.821166	2264.43	0.300332	7568	26.8011	39.8834	1.34316e+08	4.39045	7.14339	2.96528	55.3974	4.12632	33.1229	32.88	13.1496	42.2477	2.95651	133.221	0.145849	1.34316e+08	0.0549642	26.1139	438.154	20.6269	17387	107.843	77.1854	26.4398	0.489704	3.95036	3.39001	9.92583	0.00419831	8.39677	-0.0845922
BAO_21	BAO_21_midbrain	0	midbrain	midbrain	0.803052	0.66866	18.6333	27.8667	30.3645	26.4197	29.8329	31.5911	7630.29	22.3784	0.82742	2265.27	0.296878	7659	25.9633	37.3005	1.32721e+08	4.21526	5.82952	3.3233	48.1231	3.54739	31.561	31.3772	15.8064	32.3168	2.42977	131.639	0.153912	1.32721e+08	0.0641862	20.4304	297.43	17.0232	11093.7	75.7436	56.6087	26.0504	0.369634	3.92851	3.38469	9.72441	0.00509605	8.17236	-0.0630915
BAO_22	BAO_22_midbrain	1	midbrain	midbrain	0.807262	0.667763	18.5655	27.8026	30.5941	26.4197	30.1496	31.5911	7575.83	22.444	0.823847	2264.25	0.298878	7604	26.5299	38.3488	1.33597e+08	4.27623	6.10257	3.30942	51.341	3.70697	32.4654	32.3845	12.4488	38.8922	2.54432	132.549	0.159294	1.33597e+08	0.061236	22.1689	449.719	20.9702	14113.5	133.407	63.7298	23.8598	0.454966	3.75673	3.33577	9.04542	0.00494491	8.21188	-0.0742826
BAO_23	BAO_23_midbrain	0	midbrain	midbrain	0.830832	0.688616	18.5886	26.9941	29.8329	26.0768	29.4279	31.1609	7250.71	22.4276	0.815636	2221.13	0.306333	7279	25.5251	38.8498	1.26912e+08	4.38584	6.80494	2.88941	52.0357	4.07292	31.9451	31.7826	14.1961	37.8396	2.85944	132.043	0.049834	1.26912e+08	0.0554663	25.8667	351.504	18.4571	15682.4	47.7166	72.7753	29.4244	0.424101	4.20772	3.45955	10.6857	0.00413991	8.42917	-0.072997
BAO_24	BAO_24_midbrain	0	midbrain	midbrain	0.787624	0.620149	17.467	28.1659	30.4138	26.0768	30.1496	31.5911	7078.21	22.1841	0.810049	2200.84	0.310932	7108	25.1584	38.6748	1.23423e+08	4.44554	7.03397	3.25266	50.7371	4.19757	31.6655	31.4483	4.22563	46.5115	2.9107	131.772	-0.0164873	1.23423e+08	0.0539759	28.1515	808.926	28.2287	20951.6	-49.6155	79.2688	31.0085	0.437843	4.26212	3.49642	11.6591	0.00389085	8.51683	-0.0758783
BAO_25	BAO_25_midbrain	0	midbrain	midbrain	0.803372	0.665796	18.5877	27.9181	30.5941	26.4197	30.1496	31.5911	7667.62	22.4286	0.826624	2274.84	0.296681	7696	28.2305	39.343	1.37353e+08	4.15515	5.71562	3.02335	49.1397	3.43672	33.5235	33.2496	20.0279	29.1119	2.37759	133.594	0.206993	1.37353e+08	0.0661066	18.8018	205.339	14.0227	9195.67	84.7582	54.5905	19.7803	0.467157	3.41829	3.19387	7.39714	0.00605644	7.94962	-0.0810625
BAO_26	BAO_26_midbrain	0	midbrain	midbrain	0.807665	0.669443	18.6114	27.8012	30.4138	26.4197	30.1496	31.5911	7630.62	22.4541	0.825699	2270.05	0.297492	7659	24.8829	36.2299	1.30534e+08	4.21196	5.99465	3.0959	46.51	3.56178	30.4722	30.3729	15.402	31.1079	2.47314	130.549	0.0645083	1.30534e+08	0.0633855	20.1561	263.258	15.9269	11160.8	51.0117	59.4084	21.0409	0.476986	3.53577	3.24414	7.84873	0.00532516	8.08357	-0.0789464
BAO_27	BAO_27_midbrain	1	midbrain	midbrain	0.799912	0.665601	18.6009	27.9459	30.5941	26.4197	30.1496	31.5911	7645.46	22.3543	0.825721	2272.93	0.297292	7674	27.1633	37.146	1.33858e+08	4.03942	5.12689	3.49776	50.4696	3.14665	32.0107	31.7918	17.6578	32.8118	2.13443	132.072	0.3428	1.33858e+08	0.0729555	16.201	246.919	15.4791	7965.4	135.331	46.8219	17.5607	0.454435	3.23724	3.14361	6.61243	0.0066297	7.78214	-0.0700582
BAO_28	BAO_28_midbrain	1	midbrain	midbrain	0.805615	0.668802	18.6228	27.845	30.3645	26.4197	29.8329	31.5911	7649.96	22.4323	0.827129	2269.95	0.296728	7678	26.7729	37.8734	1.33943e+08	4.11286	5.81997	2.93577	53.5258	3.40285	32.0119	31.7386	17.845	35.6807	2.40849	132.08	0.308201	1.33943e+08	0.0666773	17.9439	248.824	15.496	8024.46	130.597	52.5622	17.7667	0.494336	3.26264	3.13882	6.56566	0.005904	7.85866	-0.0803805
BAO_29	BAO_29_midbrain	0	midbrain	midbrain	0.809019	0.677645	18.7301	27.6401	30.3645	26.0768	29.4279	31.5911	7505.79	22.3613	0.819931	2261.02	0.301237	7534	25.2024	36.3937	1.29238e+08	4.21424	5.69891	3.59693	48.8203	3.5046	30.8949	31.0517	12.4732	36.3471	2.35128	130.973	-0.19567	1.29238e+08	0.0652765	20.5173	387.736	19.3896	15668	-148.375	64.3198	17.2124	0.577901	3.19943	3.12335	6.46615	0.00588349	7.98364	-0.100521
BAO_31	BAO_31_midbrain	0	midbrain	midbrain	0.807342	0.643999	17.9087	27.8086	30.0832	26.4197	29.6142	31.1609	7255.25	22.451	0.815793	2221.63	0.30621	7283	27.2963	40.6755	1.30749e+08	4.45337	6.97047	3.35235	53.2327	4.19137	33.8814	33.8416	7.50812	45.7246	2.88649	133.987	-0.0902452	1.30749e+08	0.0540615	28.3695	765.978	27.4569	22190.2	-49.142	79.548	31.16	0.436658	4.28072	3.50887	11.8343	0.00389933	8.5426	-0.0736194
BAO_32	BAO_32_midbrain	1	midbrain	midbrain	0.798	0.661793	18.5064	27.9641	30.5941	26.4197	30.1496	31.5911	7570.46	22.3153	0.822909	2265.76	0.299289	7599	23.941	34.8326	1.27163e+08	4.17812	5.52639	3.45333	47.357	3.43357	29.2854	29.157	12.598	34.7591	2.32019	129.361	0.0925036	1.27163e+08	0.0666114	19.4454	324.297	17.7704	10760.3	49.0759	55.499	21.4688	0.442113	3.55877	3.24532	8.00855	0.00595594	8.00823	-0.0785088
BAO_33	BAO_33_midbrain	0	midbrain	midbrain	0.830045	0.689986	18.5281	26.8529	29.7321	25.807	29.6142	31.5911	7132.83	22.2891	0.81532	2197.85	0.308131	7161	23.7322	35.8215	1.20477e+08	4.29464	6.16283	3.08565	47.4081	3.76723	29.6201	29.4174	13.785	33.6231	2.59609	129.708	0.17015	1.20477e+08	0.0601482	22.6814	304.101	17.0991	14600.2	119.396	67.8487	20.9667	0.527846	3.52844	3.24065	7.77882	0.00508594	8.16101	-0.0909645
BAO_34	BAO_34_midbrain	1	midbrain	midbrain	0.801136	0.64747	18.1861	28.0879	30.5941	26.4197	30.1496	31.5911	7517.62	22.5022	0.817476	2270.19	0.301983	7546	25.7469	36.3195	1.29599e+08	4.12329	5.45698	3.73964	44.8821	3.32675	30.9829	31.0509	3.60719	41.2749	2.2809	131.052	-0.22323	1.29599e+08	0.0683685	18.0601	818.445	28.4636	10449.6	-84.642	52.4283	19.3541	0.461203	3.39448	3.20443	7.2962	0.00586338	7.93607	-0.0727675
BAO_35	BAO_35_midbrain	1	midbrain	midbrain	0.806183	0.670333	18.6508	27.8232	30.5941	26.4197	30.1496	31.5911	7645.62	22.4306	0.826907	2269.7	0.296863	7674	26.4417	36.2564	1.3248e+08	4.0012	5.10742	3.18952	46.01	3.07776	31.3333	31.3416	17.9965	28.0136	2.13442	131.391	-0.000572758	1.3248e+08	0.07354	15.0956	226.34	14.8	6326.9	4.4753	44.6525	15.4525	0.485711	3.04475	3.03494	5.65327	0.00715933	7.65567	-0.0844514
BAO_36	BAO_36_midbrain	0	midbrain	midbrain	0.840648	0.67655	18.1333	26.8027	29.8329	26.0768	29.2746	31.5911	7126.04	22.5316	0.81461	2198.37	0.308497	7155	27.2972	38.9267	1.27524e+08	4.21313	6.01196	3.30262	49.5268	3.63672	33.4239	33.8457	14.9583	34.5685	2.52139	133.503	-0.503925	1.27524e+08	0.0633435	21.0729	413.313	20.0603	13912.8	-300.872	62.736	19.1552	0.53199	3.37793	3.20279	7.24905	0.00544596	8.0191	-0.0854235
BAO_37	BAO_37_midbrain	0	midbrain	midbrain	0.806877	0.664444	18.3999	27.6921	30.3645	26.0768	29.6142	31.1609	7485.08	22.3441	0.824089	2245.47	0.299993	7513	25.634	39.1233	1.31768e+08	4.44584	6.82764	3.10268	50.8344	4.17971	32.3277	32.3473	14.2621	36.5724	2.86958	132.434	-0.014855	1.31768e+08	0.0542426	28.0325	368.694	18.8925	20468.8	-61.5799	78.2206	31.1568	0.430217	4.30737	3.51719	11.6177	0.0037778	8.5505	-0.0686095
BAO_38	BAO_38_midbrain	0	midbrain	midbrain	0.767576	0.655503	18.5698	28.3291	30.5941	25.807	30.1496	31.5911	7208.42	21.7447	0.804482	2243.16	0.311187	7237	23.4444	34.7261	1.20627e+08	4.17617	5.97915	2.96467	42.4276	3.51998	29.0301	29.0032	8.90535	33.5223	2.48071	129.105	-0.075602	1.20627e+08	0.0641054	19.2591	472.076	21.5016	10055.2	-37.3597	57.0915	18.0703	0.519149	3.27558	3.13344	6.7232	0.00587953	7.92691	-0.0925731
BAO_39	BAO_39_midbrain	1	midbrain	midbrain	0.777588	0.649911	18.1833	27.9781	30.3645	25.5539	29.6142	31.5911	7184.38	21.7554	0.81303	2214.64	0.308258	7212	25.4007	36.786	1.24147e+08	4.20661	6.0341	3.06112	44.2614	3.57327	31.1251	31.232	10.7151	33.5462	2.4904	131.202	-0.20575	1.24147e+08	0.0630619	20.1478	476.609	21.597	11028.1	-96.1063	60.6728	19.9574	0.505349	3.41743	3.20535	7.61193	0.0054549	8.04329	-0.0874879
BAO_40	BAO_40_midbrain	0	midbrain	midbrain	0.821453	0.677718	18.5879	27.4271	30.0832	26.4197	29.4279	31.5911	7443.17	22.5301	0.817953	2253.86	0.30281	7472	26.7644	39.8883	1.33233e+08	4.4074	6.99216	3.15599	50.681	4.10718	33.433	33.603	10.6341	40.0469	2.87372	133.533	-0.20486	1.33233e+08	0.0551166	26.6456	593.926	24.0814	20187	-175.675	80.0619	24.0206	0.538117	3.76369	3.33351	9.05372	0.00428116	8.37059	-0.0927007
BAO_41	BAO_41_midbrain	0	midbrain	midbrain	0.814244	0.669152	18.4842	27.6234	30.3645	26.4197	29.8329	31.5911	7535.96	22.4922	0.824544	2254.39	0.299151	7564	26.3379	37.8345	1.31707e+08	4.20031	6.02211	3.05452	47.5707	3.56855	31.8803	31.6998	10.1502	37.4205	2.50689	131.956	0.115923	1.31707e+08	0.0633667	19.9427	509.951	22.3622	10937.7	76.3932	59.6625	20.1411	0.495313	3.44668	3.21219	7.56731	0.00533753	8.04131	-0.0839558
BAO_42	BAO_42_midbrain	0	midbrain	midbrain	0.811628	0.675496	18.6578	27.6209	30.3645	26.4197	29.8329	31.1609	7586	22.4179	0.828874	2252.53	0.296933	7614	27.5001	38.6825	1.34749e+08	4.20369	5.61236	3.89825	56.4408	3.49172	32.9554	32.8051	15.1423	41.2985	2.34813	133.032	0.247824	1.34749e+08	0.0657542	20.4182	352.369	18.4803	14129.6	143.622	60.2985	16.907	0.55967	3.16122	3.10791	6.38155	0.00612575	7.91769	-0.0990383
BAO_43	BAO_43_midbrain	0	midbrain	midbrain	0.805322	0.654286	18.1838	27.7918	30.0832	26.4197	29.6142	31	7431.67	22.3813	0.823747	2235.7	0.300835	7460	25.0841	35.7719	1.2693e+08	4.13156	5.38918	3.56411	47.4742	3.31891	30.371	30.3961	9.89531	37.5789	2.25064	130.441	-0.169829	1.2693e+08	0.0684799	18.162	487.442	21.9246	9317.21	-62.0562	49.3591	22.3503	0.376443	3.62643	3.29097	8.51027	0.0057884	7.97842	-0.0628721
BAO_44	BAO_44_midbrain	1	midbrain	midbrain	0.803446	0.66776	18.6331	27.9039	30.5941	26.4197	30.1496	31.5911	7676.62	22.4193	0.827733	2273.56	0.296167	7705	23.7094	34.4113	1.2852e+08	4.11913	5.50672	3.29993	44.7438	3.32638	29.0822	29.0499	14.139	30.6048	2.28432	129.151	0.160415	1.2852e+08	0.0683324	17.8391	248.289	15.5397	8320.04	79.4417	48.8208	21.5944	0.386491	3.56809	3.27335	8.21668	0.00575859	7.96076	-0.061662
BAO_45	BAO_45_midbrain	0	midbrain	midbrain	0.803446	0.66776	18.6331	27.9039	30.5941	26.4197	30.1496	31.5911	7676.62	22.4193	0.827733	2273.56	0.296167	7705	26.6828	36.8317	1.33809e+08	4.06401	5.26749	3.49923	50.5308	3.18427	31.7195	31.7318	17.8814	32.6494	2.17591	131.782	0.158396	1.33809e+08	0.0714667	16.5517	238.007	15.2125	7406.89	57.8348	46.1969	19.8553	0.39908	3.43461	3.22375	7.47985	0.00619904	7.86393	-0.06222
BAO_46	BAO_46_midbrain	0	midbrain	midbrain	0.798862	0.675765	18.521	27.4074	29.6142	26.0768	29.2746	31.257	7338.54	21.8947	0.827738	2206.3	0.300645	7367	21.8032	32.4371	1.19092e+08	4.13132	5.46271	3.52373	47.7175	3.33881	27.0727	27.0048	11.266	36.4515	2.28597	127.144	0.183496	1.19092e+08	0.0680012	18.1642	278.597	16.4954	8521.93	61.2487	48.6899	22.7034	0.362956	3.67572	3.30786	8.53188	0.00564618	7.9913	-0.0583526
BAO_47	BAO_47_midbrain	0	midbrain	midbrain	0.796963	0.663165	18.5079	27.9084	30.3645	25.807	29.8329	31.5911	7545.71	22.242	0.827474	2248.35	0.297964	7574	25.7973	37.4026	1.31247e+08	4.25626	6.03456	3.35193	49.731	3.64921	31.5565	31.5354	12.3226	37.4084	2.51571	131.638	-0.0248754	1.31247e+08	0.0621251	21.4691	409.292	20.0472	11489.1	-3.38565	57.4312	27.835	0.34691	4.06547	3.4324	10.4087	0.0047957	8.2393	-0.0603076
BAO_49	BAO_49_midbrain	1	midbrain	midbrain	0.78972	0.64438	18.1735	28.2031	30.5941	26.0768	30.1496	31.5911	7400.62	22.2725	0.811199	2263.96	0.305915	7430	22.6589	36.3529	1.24801e+08	4.44896	7.13053	2.97713	50.1592	4.22917	29.4946	29.4103	8.96133	41.1979	2.97142	129.603	0.0727146	1.24801e+08	0.0531342	28.1001	494.946	21.9115	22479.9	94.0201	85.582	26.2557	0.530816	3.98894	3.41269	9.65626	0.00369554	8.51363	-0.0834251
BAO_50	BAO_50_midbrain	1	midbrain	midbrain	0.797861	0.650309	18.2811	28.1113	30.5941	26.4197	30.1496	31.5911	7541.12	22.4289	0.819137	2270.31	0.301057	7570	24.674	35.696	1.281e+08	4.16744	5.72592	3.14498	44.287	3.44367	30.0117	29.9304	14.1815	30.1055	2.37881	130.085	0.0381244	1.281e+08	0.0656757	18.9969	282.112	16.4947	10765.9	24.6487	57.8108	17.6692	0.531924	3.23501	3.13312	6.65578	0.00596014	7.93532	-0.0919792
BAO_51	BAO_51_midbrain	0	midbrain	midbrain	0.801857	0.66662	18.6147	27.9241	30.5941	26.4197	30.1496	31.5911	7653.62	22.3911	0.825848	2274.2	0.29714	7682	27.1615	38.7813	1.3543e+08	4.20255	6.16264	2.97784	51.0736	3.59565	32.7004	32.4793	11.1481	39.9255	2.5478	132.776	0.139615	1.3543e+08	0.0627671	20.088	504.723	22.2077	11429.7	89.9992	62.6437	16.4895	0.583314	3.11213	3.10341	6.37176	0.00558434	7.95072	-0.100148
BAO_52	BAO_52_midbrain	0	midbrain	midbrain	0.807932	0.665228	18.3717	27.6172	30.0832	26.4197	29.6142	31.5911	7345.83	22.3128	0.816796	2237.34	0.304572	7374	25.5972	38.4419	1.28688e+08	4.3397	6.9641	2.75448	47.3614	3.9928	32.0122	31.9986	14.0663	33.2951	2.85733	132.104	-0.0882547	1.28688e+08	0.0561955	24.2992	360.95	18.6203	15357.1	-64.7127	75.9354	19.006	0.599315	3.34267	3.18871	7.25765	0.00459555	8.18871	-0.104376
BAO_53	BAO_53_midbrain	1	midbrain	midbrain	0.792112	0.657395	18.4433	28.0551	30.3645	26.0768	29.8329	31.5911	7497.62	22.2228	0.822509	2252.3	0.300401	7526	23.2503	33.2059	1.2384e+08	4.01936	5.13829	3.30405	49.6203	3.11139	28.2164	28.1276	13.6344	35.9858	2.14777	128.277	0.101717	1.2384e+08	0.0728712	15.5071	252.561	15.6842	6280.72	44.3582	43.594	17.3232	0.431579	3.20071	3.12182	6.50743	0.00674779	7.72461	-0.0708986
BAO_54	BAO_54_midbrain	1	midbrain	midbrain	0.794677	0.665585	18.6277	27.987	30.3645	26.0768	29.8329	31.5911	7534.29	22.2406	0.821189	2263.27	0.300396	7563	25.5738	37.2541	1.30626e+08	4.26158	6.38295	3.07184	47.1753	3.71385	31.3394	31.2354	12.5178	34.6575	2.59837	131.422	0.0333089	1.30626e+08	0.061014	21.6978	405.21	19.8602	13030.6	54.7607	64.1885	21.0641	0.50538	3.53384	3.24994	7.92333	0.00507212	8.1332	-0.0846047
BAO_55	BAO_55_midbrain	0	midbrain	midbrain	0.799273	0.66547	18.5007	27.801	30.0832	25.807	29.6142	31.1609	7440.62	22.2206	0.819686	2248.59	0.302204	7469	25.4636	37.148	1.28497e+08	4.20129	6.01445	3.07568	45.3787	3.57435	31.0876	30.897	3.81797	41.5607	2.50537	131.164	0.0655865	1.28497e+08	0.0631824	20.1173	830.001	28.6328	10533.4	34.5374	59.9613	19.3095	0.512686	3.34695	3.18473	7.49662	0.00569543	7.99672	-0.0908337
BAO_56	BAO_56_midbrain	1	midbrain	midbrain	0.81357	0.674677	18.0503	26.754	29.4109	25.807	28.6356	30.3315	6605.5	21.7662	0.79948	2129.51	0.322385	6634	25.9762	38.9547	1.17306e+08	4.37716	6.69544	3.46955	48.5748	4.06511	32.8758	33.426	10.058	38.5168	2.79693	132.976	-0.550839	1.17306e+08	0.0570559	26.5954	563.675	23.4696	22285.8	-447.352	77.5676	26.1646	0.495487	3.96492	3.41805	9.79254	0.00422947	8.38445	-0.0757142
BAO_57	BAO_57_midbrain	0	midbrain	midbrain	0.80202	0.673847	18.6748	27.7137	30.3645	26.0768	29.6142	31.1609	7508.33	22.227	0.823882	2250.68	0.299758	7537	25.8505	37.1324	1.30264e+08	4.19271	5.78204	3.14986	46.1827	3.49825	31.3913	31.3566	12.8503	33.3324	2.41406	131.466	0.012133	1.30264e+08	0.0644891	19.6298	406.414	19.9002	11130.6	33.4289	59.5408	17.9609	0.536256	3.269	3.15112	6.74067	0.00567243	7.98338	-0.0897201
BAO_58	BAO_58_midbrain	0	midbrain	midbrain	0.801518	0.66701	18.6299	27.9304	30.5941	26.4197	30.1496	31.5911	7657.29	22.3867	0.82677	2272.39	0.296762	7686	26.8298	38.199	1.34658e+08	4.17696	5.88591	3.10395	49.8872	3.49173	32.2896	32.0875	14.6818	35.2054	2.43192	132.363	0.176765	1.34658e+08	0.0648415	19.3248	361.54	18.7693	9689.53	78.444	56.6788	19.6678	0.484562	3.41093	3.21662	7.48668	0.00550428	8.00611	-0.077463
BAO_59	BAO_59_midbrain	0	midbrain	midbrain	0.80316	0.666153	18.5921	27.9097	30.5941	26.4197	30.1496	31.5911	7661.62	22.416	0.826991	2272.64	0.296626	7690	24.9519	35.0479	1.29563e+08	4.01403	5.33513	2.95642	43.3122	3.14663	29.7409	29.4867	15.0821	28.2301	2.20818	129.801	0.161219	1.29563e+08	0.0722424	15.4962	240.132	15.2244	6492.27	64.797	47.3213	13.9229	0.545556	2.88157	2.98631	5.22167	0.00699326	7.63776	-0.0911482
BAO_60	BAO_60_midbrain	1	midbrain	midbrain	0.805912	0.656493	18.2983	27.8729	30.4138	26.0768	30.1496	31.5911	7557.88	22.4631	0.827087	2251.82	0.297943	7587	24.9662	37.9252	1.30655e+08	4.40014	6.56795	3.5095	56.416	4.04109	31.1254	30.7702	11.6635	44.7525	2.71701	131.228	0.360376	1.30655e+08	0.0571612	27.0294	435.346	20.5727	21546.9	263.502	77.5563	29.1296	0.453406	4.13643	3.46436	11.108	0.00428113	8.45036	-0.0747287
BAO_61	BAO_61_midbrain	0	midbrain	midbrain	0.810749	0.676778	18.6731	27.5912	30.0832	26.4197	29.8329	31	7565.25	22.3696	0.82787	2251.15	0.297564	7593	25.1775	36.9511	1.30506e+08	4.25039	6.09563	3.22971	50.1214	3.64063	31.0206	30.946	12.4943	37.6271	2.51102	131.102	0.0432007	1.30506e+08	0.0620663	21.2686	388.166	19.4906	11621.1	22.2644	58.7965	25.659	0.392625	3.94029	3.39152	9.38547	0.00470678	8.22626	-0.0611974
BAO_62	BAO_62_midbrain	0	midbrain	midbrain	0.804761	0.671875	18.6692	27.7867	30.3645	26.0768	29.8329	31.5911	7517.62	22.3617	0.818354	2267.76	0.301659	7546	26.0447	36.9409	1.30433e+08	4.16032	5.72075	3.36343	45.7855	3.42906	31.401	31.3541	12.7573	33.0282	2.36964	131.473	-0.100362	1.30433e+08	0.0661303	18.8973	404.773	19.8894	11033.5	-42.2697	55.6408	18.8982	0.493282	3.32929	3.1672	7.15352	0.00585455	7.9433	-0.0848378
BAO_63	BAO_63_midbrain	0	midbrain	midbrain	0.796391	0.659188	18.2103	27.6253	29.8329	26.0768	29.6142	31.5911	7104.04	22.0006	0.818221	2184.16	0.307453	7132	25.2935	39.0823	1.24416e+08	4.43386	7.24608	2.73716	47.869	4.24031	31.9735	31.7125	14.1176	33.7514	3.00222	132.078	0.115774	1.24416e+08	0.0531099	27.7085	351.987	18.4926	16021.2	100.581	74.4259	34.3825	0.368067	4.56199	3.57891	12.441	0.00353487	8.57366	-0.0587637
BAO_64	BAO_64_midbrain	0	midbrain	midbrain	0.781743	0.612548	17.228	28.1252	30.0832	25.807	29.4279	31.5911	6697.67	21.9867	0.783569	2192.92	0.327415	6727	24.1355	37.4629	1.15488e+08	4.43993	7.18235	3.11702	46.0606	4.22518	30.9192	31.1762	8.48169	37.5789	2.96841	131.026	-0.235305	1.15488e+08	0.0535443	27.9536	567.195	23.4452	25521.7	-182.459	90.8382	20.7676	0.628382	3.49068	3.24546	7.94046	0.00425187	8.35937	-0.115772
BAO_65	BAO_65_midbrain	0	midbrain	midbrain	0.799731	0.620716	17.3211	27.905	29.8329	25.807	29.4279	31.5911	7046.79	22.3165	0.813954	2183.8	0.309899	7075	24.9501	36.6613	1.2091e+08	4.22358	6.13135	2.97747	48.7615	3.62301	30.6491	30.525	12.2403	36.5212	2.54807	130.728	0.00586703	1.2091e+08	0.0622408	20.532	373.217	19.1179	9425.72	16.6689	55.8123	24.9238	0.38236	3.82667	3.34874	9.43272	0.00522652	8.1255	-0.069315
BAO_66	BAO_66_midbrain	0	midbrain	midbrain	0.792837	0.641626	18.0875	28.1901	30.5941	26.4197	30.1496	31.5911	7432.29	22.3502	0.815372	2258.79	0.303916	7462	24.555	36.8101	1.27346e+08	4.29324	6.41231	2.96936	49.6648	3.80241	30.5499	30.4432	12.7131	36.9517	2.67062	130.636	0.0543416	1.27346e+08	0.0592021	22.6117	372.114	19.0281	12198.6	41.1782	64.178	23.9958	0.455681	3.83006	3.3509	8.64484	0.00442539	8.2516	-0.0690644
BAO_67	BAO_67_midbrain	1	midbrain	midbrain	0.813505	0.672036	18.4683	27.4811	30.4138	26.4197	30.1496	31.5911	7343	22.356	0.81956	2229.22	0.303584	7372	26.8887	37.3417	1.2868e+08	4.09909	5.39722	3.2747	46.5864	3.26364	32.0529	32.0612	15.7945	30.7919	2.22952	132.118	-0.0901736	1.2868e+08	0.0695335	17.2879	320.008	17.6387	8740.28	-6.93959	51.4602	15.9268	0.52676	3.0952	3.08459	5.94887	0.00638903	7.80843	-0.0849747
BAO_68	BAO_68_midbrain	0	midbrain	midbrain	0.784926	0.616355	17.4782	28.3574	30.3645	26.0768	29.8329	31.5911	7149.25	22.2585	0.808603	2219.5	0.310452	7178	24.3307	36.9881	1.22742e+08	4.35015	6.91949	2.95507	45.1364	3.97866	30.6718	30.8126	10.1011	35.0354	2.80492	130.766	-0.192184	1.22742e+08	0.0567222	24.6456	460.536	21.1377	16906.4	-148.966	75.8913	20.9572	0.567363	3.53376	3.22935	7.71701	0.00488632	8.21654	-0.10493
BAO_69	BAO_69_midbrain	0	midbrain	midbrain	0.812472	0.640722	17.4065	27.167	29.6142	26.0768	29.1548	30.4302	6574.08	22.0724	0.788202	2153.13	0.327518	6603	22.8102	35.2495	1.09952e+08	4.33263	6.46822	3.33772	47.366	3.89772	28.9482	28.9302	4.02275	43.3433	2.72227	129.042	-0.189134	1.09952e+08	0.0581338	24.1143	658.612	25.4445	16452.2	-140.416	70.5874	25.8369	0.464971	3.90636	3.37146	9.65442	0.00452647	8.30382	-0.0829426
BAO_70	BAO_70_midbrain	1	midbrain	midbrain	0.790173	0.660802	18.5116	28.0138	30.5941	26.0768	30.1496	31.1609	7535.88	22.1358	0.826074	2250.2	0.298598	7564	22.0641	33.1034	1.23088e+08	4.17937	5.93775	3.22604	44.7909	3.49321	27.4891	27.3315	11.3437	33.4472	2.43347	127.565	0.159816	1.23088e+08	0.0650023	19.3961	295.291	16.924	10007.9	83.7614	55.8785	20.4105	0.464406	3.48411	3.22996	7.6363	0.0055444	8.01197	-0.0770881
BAO_71	BAO_71_midbrain	1	midbrain	midbrain	0.802703	0.634516	17.8692	28.1619	30.3645	26.4197	29.8329	31.5911	7416.83	22.6057	0.811893	2265.33	0.305431	7445	23.6745	34.709	1.24314e+08	4.20954	5.55309	3.78838	47.0532	3.47683	29.1401	29.0732	7.19869	39.8545	2.31944	129.219	0.104546	1.24314e+08	0.0659968	20.4384	522.355	22.641	14047.6	90.8248	59.7225	20.7573	0.484222	3.52896	3.24844	7.6901	0.0055742	8.0585	-0.0789744
BAO_01	BAO_01_thal_l	0	thal_l	thal	0.449494	0.370275	9.52377	25.7208	14.1421	22.1359	25.9422	27.7669	2025.83	11.5613	0.801306	966.248	0.476963	2045	31.4108	42.5152	3.84659e+07	4.12883	5.73105	2.83486	51.5932	3.40804	37.0822	37.2442	24.607	26.9861	2.39258	137.149	-0.152144	3.84659e+07	0.0660032	18.1995	192.951	13.6323	6982.85	-50.566	50.1261	21.6825	0.396018	3.61488	3.26115	7.92367	0.00574816	7.88033	-0.0842747
BAO_01	BAO_01_thal_r	0	thal_r	thal	0.466306	0.381759	9.4988	24.8816	14.1421	22.4722	25.4951	27.074	1965.42	11.6025	0.81228	934.146	0.475291	1984	29.9022	41.6366	3.65714e+07	4.20105	5.8816	2.88026	47.8397	3.56699	35.6946	35.673	21.1866	26.6531	2.47036	135.769	-0.0163572	3.65714e+07	0.0631488	20.1545	237.777	15.1576	9280.11	-7.3537	55.9465	23.8534	0.400834	3.80134	3.30587	8.52753	0.00546839	7.99757	-0.0923273
BAO_02	BAO_02_thal_l	0	thal_l	thal	0.449859	0.370206	9.52166	25.7199	14.1421	22.1359	25.9422	27.7669	2026.83	11.5703	0.801569	966.248	0.476728	2046	28.8675	37.3111	3.62182e+07	3.7374	4.67927	2.57233	43.1688	2.65947	33.009	32.8172	24.7555	18.4134	1.93237	133.049	0.169965	3.62182e+07	0.0843364	10.5692	95.6811	9.54227	2357.36	27.3539	30.4006	11.8962	0.436109	2.68269	2.88534	4.36585	0.00892762	7.16267	-0.0789961
BAO_02	BAO_02_thal_r	0	thal_r	thal	0.462848	0.378623	9.4892	25.0624	14.1421	22.4722	25.4951	27.313	1978.58	11.6001	0.812639	937.899	0.474026	1997	30.6372	38.9472	3.62794e+07	3.73072	4.60947	2.66732	44.114	2.61389	34.7465	34.773	25.335	18.7791	1.8782	134.785	-0.0565785	3.62794e+07	0.0854409	10.354	110.735	10.3113	2313.33	-8.5642	29.6399	11.9921	0.423404	2.70811	2.8862	4.33682	0.00895574	7.16917	-0.0758976
BAO_03	BAO_03_thal_l	0	thal_l	thal	0.449859	0.370206	9.52166	25.7199	14.1421	22.1359	25.9422	27.7669	2026.83	11.5703	0.801569	966.248	0.476728	2046	33.3935	43.5332	3.93399e+07	4.05752	5.32174	3.11021	51.2009	3.20499	38.6049	38.6401	24.5273	26.6735	2.21135	138.664	-0.0995512	3.93399e+07	0.0710377	16.3809	240.052	15.2963	6142.73	-30.2726	43.8135	19.517	0.384455	3.38934	3.20709	7.47696	0.00662715	7.72701	-0.0816932
BAO_03	BAO_03_thal_r	0	thal_r	thal	0.440801	0.38818	9.42336	24.2757	13.0384	21.1896	25.0599	26.1151	1736.12	10.7008	0.807627	864.956	0.49821	1754	32.3538	43.4641	3.34987e+07	4.20018	5.61363	3.8754	50.967	3.55871	38.12	38.4969	21.0545	29.9125	2.36654	138.197	-0.584256	3.34987e+07	0.0658986	21.3499	329.846	17.9363	13038.4	-281.15	56.6579	24.1496	0.399117	3.76397	3.32007	9.06337	0.00586017	7.92489	-0.0964637
BAO_04	BAO_04_thal_l	0	thal_l	thal	0.444348	0.37027	9.52629	25.728	14.1421	22.1359	25.9422	27.7669	2005.04	11.4322	0.801763	959.078	0.478333	2024	31.7259	41.0752	3.78304e+07	3.91597	4.73805	3.28908	50.0328	2.93	36.6639	36.9978	23.8407	26.1922	1.98968	136.715	-0.371836	3.78304e+07	0.0791339	13.8794	207.112	14.2181	4594.75	-89.3396	37.4251	17.5977	0.361169	3.23468	3.12026	6.55912	0.00796089	7.49095	-0.081653
BAO_04	BAO_04_thal_r	0	thal_r	thal	0.464088	0.379261	9.48525	25.0098	14.1421	22.4722	25.4951	27.1293	1974.58	11.6068	0.813278	935.899	0.473973	1993	31.2547	41.5084	3.70529e+07	3.99286	5.07481	2.91122	47.8614	3.07766	36.2957	36.2496	23.5488	24.3127	2.1383	136.351	0.0465108	3.70529e+07	0.0728715	14.9918	196.964	13.8194	5183.22	22.5891	41.8467	17.8992	0.401332	3.30997	3.13165	6.35426	0.00703622	7.62446	-0.0841773
BAO_05	BAO_05_thal_l	0	thal_l	thal	0.449859	0.370206	9.52166	25.7199	14.1421	22.1359	25.9422	27.7669	2026.83	11.5703	0.801569	966.248	0.476728	2046	26.9787	37.6488	3.57068e+07	4.05728	5.61714	2.76256	44.2261	3.29166	32.043	31.7137	18.7371	25.489	2.34397	132.106	0.174617	3.57068e+07	0.0690272	16.6797	216.029	14.4126	6766.06	77.15	49.7526	16.5297	0.500455	3.16293	3.097	6.07233	0.00640339	7.69545	-0.0981832
BAO_05	BAO_05_thal_r	0	thal_r	thal	0.462848	0.378623	9.4892	25.0624	14.1421	22.4722	25.4951	27.313	1978.58	11.6001	0.812639	937.899	0.474026	1997	28.4238	40.0004	3.61176e+07	4.18902	6.4525	2.60745	47.6698	3.64734	34.4098	34.7039	20.8117	26.8582	2.63186	134.484	-0.17038	3.61176e+07	0.0622799	19.9355	229.126	14.7759	9852.85	-88.8697	61.794	18.606	0.537389	3.34075	3.15671	6.79609	0.00537855	7.92196	-0.108924
BAO_06	BAO_06_thal_l	0	thal_l	thal	0.449859	0.370206	9.52166	25.7199	14.1421	22.1359	25.9422	27.7669	2026.83	11.5703	0.801569	966.248	0.476728	2046	30.8707	38.6988	3.71624e+07	3.65325	4.14721	3.08637	44.8204	2.43333	34.7371	34.6912	22.4721	22.3483	1.69404	134.772	0.0503726	3.71624e+07	0.0924403	9.35552	181.534	13.2559	2584.27	17.3538	29.8241	6.56216	0.637316	1.97194	2.48049	2.46544	0.0127922	6.71761	-0.148066
BAO_06	BAO_06_thal_r	0	thal_r	thal	0.463642	0.381052	9.49615	24.9209	14.1421	22.1359	25.4951	27.313	1960.58	11.5544	0.812644	932.196	0.475469	1979	31.0246	39.6961	3.62267e+07	3.77292	4.51637	2.81383	44.3767	2.65561	35.2568	35.2275	25.1263	19.2504	1.84126	135.298	-0.0986607	3.62267e+07	0.0849662	11.167	124.231	10.7778	4329.71	-33.8092	38.8451	6.56839	0.710482	1.98407	2.49188	2.43439	0.0112455	6.91428	-0.169397
BAO_07	BAO_07_thal_l	0	thal_l	thal	0.449859	0.370206	9.52166	25.7199	14.1421	22.1359	25.9422	27.7669	2026.83	11.5703	0.801569	966.248	0.476728	2046	27.4325	38.8304	3.64571e+07	4.16222	6.40416	2.67716	46.9341	3.59013	33.4143	33.6261	18.5687	28.3654	2.60367	133.487	-0.172371	3.64571e+07	0.0634784	19.3358	259.232	15.8085	8477.36	-80.4417	57.3725	20.0832	0.481573	3.47664	3.21384	7.36768	0.00543017	7.91332	-0.097568
BAO_07	BAO_07_thal_r	0	thal_r	thal	0.458696	0.378295	9.49595	25.102	14.1421	22.4722	25.4951	27.313	1967.58	11.5142	0.811354	935.899	0.475659	1986	27.5243	38.3451	3.52476e+07	4.10395	5.89408	2.95225	46.063	3.38719	33.1555	33.4209	17.8759	28.1871	2.40442	133.222	-0.253043	3.52476e+07	0.067523	17.6386	287.067	16.7018	8230.55	-114.673	52.57	20.1088	0.447938	3.50306	3.22199	7.24085	0.00575385	7.86698	-0.0899757
BAO_08	BAO_08_thal_l	0	thal_l	thal	0.449859	0.370206	9.52166	25.7199	14.1421	22.1359	25.9422	27.7669	2026.83	11.5703	0.801569	966.248	0.476728	2046	29.0767	41.1292	3.75922e+07	4.21955	5.98121	2.92535	48.4217	3.6562	35.4707	35.9766	20.6724	27.7494	2.51823	135.549	-0.295518	3.75922e+07	0.0633934	21.1909	269.147	16.0378	12823.9	-218.451	66.1303	18.395	0.564744	3.32258	3.15256	6.77468	0.00580008	7.93171	-0.118306
BAO_08	BAO_08_thal_r	0	thal_r	thal	0.432496	0.376252	9.4967	25.2402	13.0384	22.4722	25.4951	27.1293	1863.75	10.9163	0.807512	906.972	0.486638	1882	31.1594	40.1235	3.47011e+07	3.86703	4.55659	3.74561	48.3651	2.80695	35.7395	35.9314	21.9064	26.4587	1.88494	135.788	-0.489721	3.47011e+07	0.082711	13.1845	242.518	15.4165	4791.52	-120.172	35.2059	15.8166	0.379574	3.04878	3.04805	6.04502	0.00887292	7.34612	-0.0832099
BAO_09	BAO_09_thal_l	1	thal_l	thal	0.449859	0.370206	9.52166	25.7199	14.1421	22.1359	25.9422	27.7669	2026.83	11.5703	0.801569	966.248	0.476728	2046	28.6626	38.8951	3.64581e+07	3.97034	5.27065	2.84821	45.4613	3.11701	33.4318	33.0588	22.4094	23.0519	2.17134	133.489	0.395496	3.64581e+07	0.0738264	15.1667	148.766	11.8666	6246.59	159.577	45.7738	13.9786	0.532063	2.90323	2.98151	5.14026	0.00747222	7.48804	-0.104589
BAO_09	BAO_09_thal_r	1	thal_r	thal	0.462166	0.378772	9.49024	25.0553	14.1421	22.4722	25.4951	27.313	1974.58	11.5797	0.812344	936.974	0.474517	1993	27.1336	38.0725	3.50125e+07	4.07319	5.26902	2.94659	46.9384	3.27235	32.4787	32.1926	21.1803	25.7581	2.25297	132.543	0.240876	3.50125e+07	0.0697904	17.1528	151.782	11.925	8106.12	127.452	52.3481	14.0615	0.575189	2.88488	2.98917	5.3358	0.00727627	7.60987	-0.118242
BAO_10	BAO_10_thal_l	0	thal_l	thal	0.449859	0.370206	9.52166	25.7199	14.1421	22.1359	25.9422	27.7669	2026.83	11.5703	0.801569	966.248	0.476728	2046	29.9651	40.9531	3.7562e+07	4.1252	5.99785	2.81881	50.3339	3.43134	35.4279	35.2833	22.3775	27.9564	2.45395	135.495	0.0611704	3.7562e+07	0.0656308	18.0374	200.407	13.9435	6397.5	34.6803	47.5004	23.5513	0.336277	3.74143	3.30956	8.83209	0.00569128	7.89691	-0.080085
BAO_10	BAO_10_thal_r	0	thal_r	thal	0.462848	0.378623	9.4892	25.0624	14.1421	22.4722	25.4951	27.313	1978.58	11.6001	0.812639	937.899	0.474026	1997	29.5243	41.1534	3.65125e+07	4.1562	6.30889	2.55303	47.3589	3.5905	35.1461	35.1193	23.2133	24.1456	2.59263	135.217	0.0843065	3.65125e+07	0.0631626	19.2151	166.353	12.6173	7627.87	15.9156	53.1156	24.4915	0.369842	3.7844	3.33111	9.31143	0.00536129	7.96264	-0.0848463
BAO_11	BAO_11_thal_l	0	thal_l	thal	0.467962	0.387922	9.54563	24.6071	14.1421	21.8403	25.4951	26.4764	1934.62	11.5152	0.814409	921.948	0.476551	1953	30.0492	41.4753	3.62347e+07	4.19117	6.11194	2.95984	50.7044	3.57099	36.1374	36.4427	21.3061	29.3983	2.51126	136.211	-0.173422	3.62347e+07	0.0640371	19.9485	254.539	15.7266	8662.79	-88.3858	53.6467	24.8021	0.366415	3.85336	3.34803	9.20091	0.00545416	7.99569	-0.0849514
BAO_11	BAO_11_thal_r	0	thal_r	thal	0.476282	0.39167	9.49014	24.2299	14.0357	22.1359	25.0799	26.6833	1905.88	11.5403	0.818444	908.291	0.476574	1924	30.2839	42.5544	3.60121e+07	4.30073	6.41081	3.42085	48.7052	3.85578	36.7236	37.1524	17.5224	31.1828	2.64862	136.811	-0.483314	3.60121e+07	0.0598075	23.9511	426.038	20.4142	16362.8	-330.83	66.1886	29.0013	0.390695	4.18061	3.45317	10.5557	0.00480317	8.19003	-0.0905812
BAO_12	BAO_12_thal_l	0	thal_l	thal	0.437137	0.374999	9.56835	25.5157	13.3417	22.1359	25.4951	27.4955	1946.54	11.1538	0.802291	939.712	0.48276	1965	31.6926	41.3408	3.67083e+07	3.93751	5.00986	3.05207	47.7895	2.97655	36.6269	36.8382	25.004	22.7855	2.04594	136.679	-0.241056	3.67083e+07	0.0767122	14.1444	156.055	12.2806	4301.29	-49.0228	37.2181	16.2603	0.389295	3.11654	3.07334	6.04812	0.0075882	7.4885	-0.0789353
BAO_12	BAO_12_thal_r	0	thal_r	thal	0.470645	0.388142	9.52854	24.5491	14.0357	22.4722	25.0799	26.7021	1939	11.5539	0.817058	920.343	0.474648	1957	31.471	41.0611	3.6426e+07	3.92411	4.88461	3.03689	47.0575	2.92713	36.3798	36.5251	23.5935	23.464	2.02223	136.43	-0.241461	3.6426e+07	0.0773835	13.7183	199.46	13.8784	4838.98	-44.671	40.9229	13.5282	0.502724	2.84142	2.97258	5.10229	0.00779598	7.45258	-0.0966644
BAO_13	BAO_13_thal_l	1	thal_l	thal	0.449859	0.370206	9.52166	25.7199	14.1421	22.1359	25.9422	27.7669	2026.83	11.5703	0.801569	966.248	0.476728	2046	30.2544	40.773	3.76874e+07	4.08144	5.19915	3.32455	48.7496	3.25487	35.6564	35.8264	20.0376	28.712	2.21039	135.72	-0.206662	3.76874e+07	0.0713587	17.3521	271.413	16.2367	8519.16	-72.8496	49.3713	18.2439	0.459862	3.30823	3.13921	6.69465	0.00696962	7.71409	-0.0997883
BAO_13	BAO_13_thal_r	1	thal_r	thal	0.460367	0.378734	9.49351	25.0664	14.1421	22.4722	25.4951	27.313	1968.58	11.5397	0.811629	935.899	0.475418	1987	29.1489	40.0563	3.62784e+07	4.09763	5.86312	2.81308	46.6085	3.41352	35.0557	35.4394	20.9005	25.708	2.43164	135.122	-0.341229	3.62784e+07	0.0672106	17.8236	253.974	15.6577	8470.85	-171.75	53.5724	18.3336	0.490431	3.26524	3.14468	7.07185	0.00651695	7.75655	-0.103913
BAO_14	BAO_14_thal_l	0	thal_l	thal	0.449859	0.370206	9.52166	25.7199	14.1421	22.1359	25.9422	27.7669	2026.83	11.5703	0.801569	966.248	0.476728	2046	32.8656	44.1334	3.92727e+07	4.18776	6.0997	2.96987	51.1346	3.55286	38.4745	38.5984	24.3385	26.7961	2.49828	138.545	-0.155038	3.92727e+07	0.0638697	19.6488	229.248	14.9632	8114.54	-80.2362	49.5087	28.1044	0.274694	4.10022	3.42492	10.3808	0.00533932	8.01802	-0.0784199
BAO_14	BAO_14_thal_r	0	thal_r	thal	0.435357	0.365478	9.26773	25.3578	13.1529	22.4722	25.4951	27.313	1852.75	11.0397	0.807943	902.918	0.487339	1871	29.7325	42.9561	3.4976e+07	4.3841	7.34756	2.68673	50.397	4.18002	36.6284	36.9181	20.081	30.316	3.00164	136.725	-0.170065	3.4976e+07	0.0544829	26.4384	305.142	17.2803	12621.8	-136.699	64.9634	38.8411	0.250171	4.83527	3.62923	14.0271	0.00403667	8.37648	-0.0823597
BAO_15	BAO_15_thal_l	1	thal_l	thal	0.449859	0.370206	9.52166	25.7199	14.1421	22.1359	25.9422	27.7669	2026.83	11.5703	0.801569	966.248	0.476728	2046	29.6003	41.2934	3.76902e+07	4.17151	6.0015	2.87999	49.2697	3.57276	35.6528	35.9895	20.2713	28.9984	2.51754	135.726	-0.331481	3.76902e+07	0.0638372	19.7361	267.958	16.072	9690.09	-157.726	59.0454	20.4509	0.486071	3.48738	3.22884	7.6563	0.00550941	7.93258	-0.099394
BAO_15	BAO_15_thal_r	0	thal_r	thal	0.462848	0.378623	9.4892	25.0624	14.1421	22.4722	25.4951	27.313	1978.58	11.6001	0.812639	937.899	0.474026	1997	32.3477	42.6474	3.7679e+07	4.06002	5.40921	3.12384	49.8799	3.23455	37.2996	37.0723	23.8588	26.0211	2.24054	137.36	0.178225	3.7679e+07	0.0705823	16.6298	224.425	14.7818	6748.17	80.0497	44.8445	21.1516	0.357711	3.57034	3.26477	7.82104	0.00623795	7.79204	-0.0752746
BAO_16	BAO_16_thal_l	0	thal_l	thal	0.449859	0.370206	9.52166	25.7199	14.1421	22.1359	25.9422	27.7669	2026.83	11.5703	0.801569	966.248	0.476728	2046	31.6856	40.9461	3.80923e+07	3.88743	4.90663	2.96459	47.0052	2.89762	36.3999	36.6008	22.0537	24.9515	2.04401	136.448	-0.166281	3.80923e+07	0.0779883	13.0218	228.403	14.9525	3941.58	-58.6222	35.8695	16.5668	0.368929	3.17178	3.09893	6.04207	0.00734744	7.49768	-0.0708841
BAO_16	BAO_16_thal_r	0	thal_r	thal	0.462848	0.378623	9.4892	25.0624	14.1421	22.4722	25.4951	27.313	1978.58	11.6001	0.812639	937.899	0.474026	1997	29.1914	39.9682	3.63072e+07	4.08887	5.59845	2.87176	47.2357	3.35542	34.7721	35.1709	20.4799	26.7558	2.36759	134.837	-0.167611	3.63072e+07	0.0685999	17.3675	239.679	15.3097	5866.87	-53.0512	44.5026	23.3438	0.311334	3.68823	3.32286	9.09044	0.00597461	7.84721	-0.0715113
BAO_17	BAO_17_thal_l	0	thal_l	thal	0.449859	0.370206	9.52166	25.7199	14.1421	22.1359	25.9422	27.7669	2026.83	11.5703	0.801569	966.248	0.476728	2046	27.4409	39.5716	3.66787e+07	4.18838	6.34742	2.53617	44.6048	3.68948	33.8158	34.1466	20.8707	23.7341	2.66068	133.892	-0.212311	3.66787e+07	0.0615845	20.3688	214.329	14.2804	9409.86	-89.4826	61.2441	19.6467	0.513577	3.4221	3.17648	7.11575	0.00564314	7.90652	-0.109746
BAO_17	BAO_17_thal_r	0	thal_r	thal	0.458668	0.383891	9.49127	24.7239	13.9284	22.4722	25.0799	26.9258	1907.83	11.34	0.813984	913.892	0.479021	1926	28.5419	39.6483	3.48407e+07	4.08985	5.86741	2.60768	44.8744	3.40655	34.4323	34.7329	22.9697	21.9047	2.42742	134.498	-0.24778	3.48407e+07	0.0662924	17.6236	175.463	12.9686	6549.53	-97.4302	49.6044	20.4944	0.41452	3.40671	3.20136	8.12264	0.00627228	7.78273	-0.0935675
BAO_18	BAO_18_thal_l	0	thal_l	thal	0.449859	0.370206	9.52166	25.7199	14.1421	22.1359	25.9422	27.7669	2026.83	11.5703	0.801569	966.248	0.476728	2046	31.6086	40.6464	3.79853e+07	3.87207	4.65024	3.07138	46.9461	2.81437	36.2092	36.1681	24.4394	22.5068	1.93566	136.256	0.102931	3.79853e+07	0.0804316	12.6745	165.584	12.6574	3999.11	21.3827	35.6757	14.1841	0.430135	2.9259	2.97155	5.14863	0.00873915	7.35769	-0.0916403
BAO_18	BAO_18_thal_r	0	thal_r	thal	0.463576	0.379272	9.4905	25.023	14.1421	22.4722	25.4951	27.313	1975.58	11.6	0.812451	937.167	0.474375	1994	31.495	40.6121	3.69623e+07	3.86798	4.55013	3.16697	45.6245	2.81138	36.1023	36.2848	24.0099	21.6147	1.9004	136.15	-0.359018	3.69623e+07	0.0810948	12.9135	165.245	12.6738	3798.12	-65.104	34.2099	15.736	0.365418	3.04591	3.03136	5.8535	0.00877356	7.35585	-0.0844187
BAO_19	BAO_19_thal_l	0	thal_l	thal	0.449859	0.370206	9.52166	25.7199	14.1421	22.1359	25.9422	27.7669	2026.83	11.5703	0.801569	966.248	0.476728	2046	29.926	40.9504	3.75983e+07	4.09977	5.6244	2.96614	50.7616	3.36845	35.4935	35.7357	19.7123	31.0493	2.33011	135.56	-0.253466	3.75983e+07	0.0673388	17.979	295.76	16.9389	8625.32	-152.799	53.3778	18.0563	0.494712	3.305	3.14253	6.54998	0.00619412	7.77198	-0.100478
BAO_19	BAO_19_thal_r	0	thal_r	thal	0.463373	0.385342	9.46546	24.5638	13.9284	21.1896	25.4951	27.074	1894.29	11.3822	0.811465	912.387	0.481651	1913	30.4755	42.1064	3.57024e+07	4.20319	5.94657	3.13666	48.2887	3.59829	36.5374	36.7923	20.8005	27.4883	2.49459	136.613	-0.367038	3.57024e+07	0.0636329	20.5928	303.154	17.1659	11117.1	-199.45	57.9753	24.0317	0.414066	3.76774	3.32706	9.03903	0.00542773	7.99496	-0.0930819
BAO_20	BAO_20_thal_l	0	thal_l	thal	0.449859	0.370206	9.52166	25.7199	14.1421	22.1359	25.9422	27.7669	2026.83	11.5703	0.801569	966.248	0.476728	2046	32.2882	42.6	3.87573e+07	4.06783	5.43866	3.11404	50.1603	3.21946	37.5729	37.7388	22.6462	27.5141	2.21802	137.633	-0.174817	3.87573e+07	0.0703569	16.677	263.819	16.0696	6471.35	-57.4177	44.0749	21.7277	0.33918	3.60289	3.2528	7.98041	0.00649903	7.77927	-0.0813631
BAO_20	BAO_20_thal_r	1	thal_r	thal	0.459099	0.378478	9.4876	25.0678	13.9284	22.4722	25.4951	27.313	1961.58	11.5086	0.811314	934.042	0.476167	1980	32.0264	41.8535	3.7179e+07	4.00606	4.93273	3.41166	50.0189	3.045	36.974	37.0991	21.9321	28.0869	2.03911	137.03	-0.242449	3.7179e+07	0.0752066	15.4311	278.846	16.543	6180.59	-96.4622	41.188	20.486	0.335478	3.49327	3.22449	7.65211	0.00721156	7.66691	-0.0811285
BAO_21	BAO_21_thal_l	0	thal_l	thal	0.449859	0.370206	9.52166	25.7199	14.1421	22.1359	25.9422	27.7669	2026.83	11.5703	0.801569	966.248	0.476728	2046	29.9967	41.9873	3.78561e+07	4.23459	6.27408	2.86065	50.9639	3.72218	35.9462	35.7874	21.5342	29.4297	2.65955	136.024	0.103325	3.78561e+07	0.0608483	21.111	243.282	15.3136	9801.43	40.8723	59.8545	24.763	0.414895	3.84262	3.34579	9.19677	0.00497574	8.07893	-0.0917437
BAO_21	BAO_21_thal_r	0	thal_r	thal	0.462848	0.378623	9.4892	25.0624	14.1421	22.4722	25.4951	27.313	1978.58	11.6001	0.812639	937.899	0.474026	1997	31.0651	42.6954	3.7332e+07	4.19783	6.3344	2.78909	51.5442	3.62883	36.6526	36.4912	22.8048	28.7394	2.60592	136.726	0.177922	3.7332e+07	0.0623587	20.0942	236.411	15.1271	8541.19	81.8713	54.9859	24.6639	0.380652	3.86742	3.3382	8.86222	0.00512831	8.0198	-0.083956
BAO_22	BAO_22_thal_l	0	thal_l	thal	0.449859	0.370206	9.52166	25.7199	14.1421	22.1359	25.9422	27.7669	2026.83	11.5703	0.801569	966.248	0.476728	2046	30.8463	42.1836	3.82941e+07	4.16408	6.25369	2.68174	49.426	3.56054	36.7382	36.9172	22.5234	26.9027	2.55129	136.809	-0.0511195	3.82941e+07	0.063391	19.2569	240.838	15.2641	8122.49	-51.1873	54.3351	22.9523	0.405863	3.70781	3.30442	8.51857	0.00526193	7.97144	-0.0842942
BAO_22	BAO_22_thal_r	0	thal_r	thal	0.462848	0.378623	9.4892	25.0624	14.1421	22.4722	25.4951	27.313	1978.58	11.6001	0.812639	937.899	0.474026	1997	32.0969	42.8612	3.77308e+07	4.09877	5.64817	2.86623	49.4416	3.33737	37.3913	37.4119	23.8338	25.6078	2.33794	137.454	-0.000432303	3.77308e+07	0.0677017	17.3691	229.254	14.9607	6184.03	-8.57488	45.2833	23.5663	0.315105	3.77823	3.31701	8.56095	0.00583867	7.87336	-0.0745556
BAO_23	BAO_23_thal_l	0	thal_l	thal	0.447328	0.363956	9.36646	25.7352	14.1421	22.1359	25.9422	27.7669	1984.04	11.5121	0.799609	954.935	0.481308	2003	28.1753	43.0442	3.72725e+07	4.48409	6.84805	3.52239	53.9016	4.46431	36.2886	36.9936	14.3356	39.5661	2.95305	136.412	-0.694473	3.72725e+07	0.0545769	33.7345	536.255	22.7204	41206.8	-929.995	109.651	29.5027	0.576253	4.16101	3.44692	11.1411	0.00462395	8.37457	-0.136546
BAO_23	BAO_23_thal_r	0	thal_r	thal	0.45506	0.378712	9.47834	25.0278	14.0357	22.1359	25.4951	27.074	1934.42	11.3892	0.808402	928.732	0.480109	1953	31.0284	43.2258	3.69763e+07	4.25773	6.5017	2.75451	50.2504	3.84146	37.516	38.0188	23.6762	26.5742	2.73589	137.598	-0.348482	3.69763e+07	0.0599419	22.4272	237.523	15.0968	12142.3	-234.327	63.5866	25.1474	0.433599	3.86774	3.34606	9.30998	0.00517945	8.07589	-0.0961312
BAO_24	BAO_24_thal_l	0	thal_l	thal	0.457089	0.395121	9.55418	24.1804	13.6015	20.2485	25.0799	26.4197	1825.46	11.0526	0.813416	888.013	0.48646	1843	31.3898	42.4708	3.46227e+07	4.12883	5.72178	3.18506	48.5146	3.41924	36.9943	37.314	20.2159	28.2987	2.3798	137.062	-0.384281	3.46227e+07	0.0667849	18.6228	316.484	17.6091	7873.59	-137.123	48.8345	23.2391	0.354863	3.74115	3.32608	8.63305	0.00569176	7.89114	-0.0759061
BAO_24	BAO_24_thal_r	0	thal_r	thal	0.457166	0.393235	8.48754	21.5839	11.7047	17.4642	22.8473	23.9583	1292.38	9.86745	0.814776	704.215	0.5449	1308	30.8523	41.8258	2.438e+07	4.14837	5.64755	3.30392	48.5891	3.44675	36.4552	36.689	19.0461	29.5429	2.38063	136.525	-0.361811	2.438e+07	0.0665699	19.1389	335.824	18.1891	7428.42	-121.31	45.8464	25.9419	0.274302	3.92587	3.3828	9.69499	0.00587131	7.85286	-0.0871257
BAO_25	BAO_25_thal_l	0	thal_l	thal	0.449859	0.370206	9.52166	25.7199	14.1421	22.1359	25.9422	27.7669	2026.83	11.5703	0.801569	966.248	0.476728	2046	31.8168	41.7918	3.84358e+07	4.00368	5.27905	2.8847	49.3729	3.10679	37.0061	37.1546	25.3387	24.0342	2.16626	137.061	-0.0333488	3.84358e+07	0.0724457	15.1512	161.959	12.5309	4667.04	-17.0947	39.7894	20.0494	0.328867	3.44361	3.19107	7.45115	0.00704297	7.63824	-0.0821333
BAO_25	BAO_25_thal_r	0	thal_r	thal	0.462848	0.378623	9.4892	25.0624	14.1421	22.4722	25.4951	27.313	1978.58	11.6001	0.812639	937.899	0.474026	1997	32.863	42.3515	3.80485e+07	3.92134	5.03639	3.19396	49.9603	2.99066	37.981	38.3114	24.0724	25.8879	2.08619	138.032	-0.428297	3.80485e+07	0.0775372	14.0939	216.656	14.5226	5434.75	-137.783	40.0044	16.9993	0.404119	3.17286	3.0922	6.40793	0.00799252	7.49723	-0.0874364
BAO_26	BAO_26_thal_l	0	thal_l	thal	0.449859	0.370206	9.52166	25.7199	14.1421	22.1359	25.9422	27.7669	2026.83	11.5703	0.801569	966.248	0.476728	2046	29.2969	39.7704	3.7088e+07	4.02411	5.52693	2.67461	45.1448	3.21243	34.578	34.4919	23.5295	21.6153	2.27964	134.637	-2.16381e-05	3.7088e+07	0.070226	15.8572	153.069	12.0937	5678.28	19.2791	45.8903	18.6508	0.422484	3.36986	3.15928	6.6849	0.00639053	7.72294	-0.0835376
BAO_26	BAO_26_thal_r	0	thal_r	thal	0.462197	0.378612	9.49056	25.0667	14.1421	22.4722	25.4951	27.313	1976.58	11.5858	0.812175	937.803	0.474456	1995	29.3827	39.3514	3.60321e+07	3.99821	5.27764	2.89542	47.2215	3.09462	34.3356	34.3712	22.2548	24.9668	2.14935	134.392	-0.0468712	3.60321e+07	0.0727812	15.1372	170.359	12.8667	4792.24	-16.3746	39.3119	20.0841	0.322822	3.41286	3.21313	7.82595	0.00698604	7.66324	-0.0754767
BAO_27	BAO_27_thal_l	1	thal_l	thal	0.449859	0.370206	9.52166	25.7199	14.1421	22.1359	25.9422	27.7669	2026.83	11.5703	0.801569	966.248	0.476728	2046	32.078	41.2002	3.82532e+07	3.88075	4.71974	3.33165	48.8128	2.83239	36.6884	36.7629	20.1471	28.6657	1.95623	136.735	-0.175059	3.82532e+07	0.079607	12.8757	299.058	17.1775	3785.85	-32.9301	33.5873	17.6249	0.310896	3.22	3.14391	6.79874	0.00773208	7.48	-0.0669264
BAO_27	BAO_27_thal_r	0	thal_r	thal	0.462848	0.378623	9.4892	25.0624	14.1421	22.4722	25.4951	27.313	1978.58	11.6001	0.812639	937.899	0.474026	1997	32.5841	42.1395	3.77313e+07	3.89486	4.94725	2.64376	47.4754	2.93497	37.4077	37.501	26.9165	20.5589	2.09066	137.455	-0.102001	3.77313e+07	0.0762904	13.1149	148.624	11.9962	3538.03	-32.849	35.7183	16.8587	0.359185	3.19687	3.11617	6.20995	0.00708745	7.5233	-0.0666968
BAO_28	BAO_28_thal_l	0	thal_l	thal	0.449859	0.370206	9.52166	25.7199	14.1421	22.1359	25.9422	27.7669	2026.83	11.5703	0.801569	966.248	0.476728	2046	32.8245	42.6416	3.88774e+07	3.96184	5.07372	2.77416	50.0596	3.05061	37.7944	37.8836	25.6938	24.3658	2.15298	137.847	-0.140831	3.88774e+07	0.0736989	14.3743	183.277	13.3249	4489.91	-42.4668	40.0846	17.1933	0.400071	3.24161	3.11947	6.2189	0.00673307	7.60645	-0.0749257
BAO_28	BAO_28_thal_r	0	thal_r	thal	0.462848	0.378623	9.4892	25.0624	14.1421	22.4722	25.4951	27.313	1978.58	11.6001	0.812639	937.899	0.474026	1997	33.0556	42.6157	3.80031e+07	3.93669	5.14348	3.00432	49.1154	2.98883	37.8993	37.9614	24.2777	24.8377	2.1095	137.95	-0.137186	3.80031e+07	0.0757513	13.8728	214.074	14.4385	4656.36	-29.5858	38.8509	16.4411	0.405649	3.12038	3.0933	6.2836	0.00727219	7.53945	-0.0807518
BAO_29	BAO_29_thal_l	0	thal_l	thal	0.448893	0.367768	9.42548	25.6289	14.1421	22.1359	25.9422	27.7669	1984	11.5046	0.797324	957.658	0.482691	2003	24.5606	37.5333	3.45252e+07	4.40568	6.73015	3.21778	47.3895	4.06396	31.1864	31.1389	14.6188	32.7706	2.76189	131.289	0.0148265	3.45252e+07	0.0564802	26.8841	324.093	17.5225	25371.3	4.61837	87.1153	18.9006	0.643537	3.41061	3.17437	6.68702	0.00491752	8.14616	-0.143376
BAO_29	BAO_29_thal_r	0	thal_r	thal	0.462848	0.378623	9.4892	25.0624	14.1421	22.4722	25.4951	27.313	1978.58	11.6001	0.812639	937.899	0.474026	1997	26.2863	38.6509	3.50557e+07	4.26067	6.80923	2.54016	47.1287	3.84924	32.4086	32.4571	18.7268	28.4018	2.78451	132.492	0.0405141	3.50557e+07	0.0586531	22.1419	231.782	14.7999	11948.4	10.0517	70.4047	19.4332	0.568466	3.37078	3.19675	7.47866	0.00496656	8.02323	-0.118857
BAO_31	BAO_31_thal_l	0	thal_l	thal	0.446461	0.372131	9.54512	25.6499	14.1421	21.587	25.9422	27.7669	2007.04	11.4517	0.802705	958.589	0.477613	2026	31.8596	41.7999	3.80287e+07	4.01425	5.00078	3.39045	49.3835	3.09056	36.9477	37.0987	21.9567	27.4268	2.09305	137.005	-0.224263	3.80287e+07	0.0744634	15.6656	277.903	16.5348	5479.23	-21.8288	39.4045	21.3972	0.294956	3.57528	3.26351	8.01098	0.00701516	7.69472	-0.0709217
BAO_31	BAO_31_thal_r	0	thal_r	thal	0.463283	0.378898	9.46689	24.9853	14.1421	22.4722	25.4951	27.313	1962.42	11.5753	0.811711	933.849	0.475867	1981	31.9403	41.6162	3.71721e+07	3.90662	4.87543	2.96439	47.3358	2.90831	36.9334	37.1298	25.1735	22.1624	2.00278	136.983	-0.258584	3.71721e+07	0.0779543	13.5256	160.336	12.5162	3692.17	-57.3747	33.816	19.0963	0.276812	3.39615	3.18392	7.01965	0.00759102	7.52102	-0.0654317
BAO_32	BAO_32_thal_l	1	thal_l	thal	0.449859	0.370206	9.52166	25.7199	14.1421	22.1359	25.9422	27.7669	2026.83	11.5703	0.801569	966.248	0.476728	2046	27.4662	39.9885	3.66442e+07	4.22975	6.48946	2.48963	46.7988	3.77825	33.7487	33.7055	21.6954	25.1034	2.72729	133.829	0.0156212	3.66442e+07	0.0596027	21.4848	186.772	13.2608	10005.9	6.31405	64.1986	20.5081	0.514966	3.44259	3.20372	7.91678	0.00567484	7.93145	-0.118883
BAO_32	BAO_32_thal_r	1	thal_r	thal	0.461641	0.380403	9.50128	24.9769	13.9284	22.4722	25.4951	27.1293	1962.92	11.5304	0.814612	930.682	0.474132	1981	26.9253	37.2184	3.45241e+07	4.00265	5.59295	2.63641	43.1908	3.17834	31.9556	31.9479	20.1558	23.035	2.2902	132.014	0.0298006	3.45241e+07	0.0704805	15.3363	158.928	12.4085	4604.92	4.4715	40.0816	20.2531	0.326661	3.46673	3.18783	7.44791	0.00695121	7.63658	-0.0842629
BAO_33	BAO_33_thal_l	0	thal_l	thal	0.439729	0.394025	9.42378	23.9167	13	20.2485	24.6982	26.0192	1677.33	10.5169	0.80428	848.834	0.506062	1695	28.8702	39.8799	3.07887e+07	4.11466	5.70152	3.01183	47.5596	3.43068	34.7069	35.0584	20.7875	26.7721	2.37701	134.775	-0.32322	3.07887e+07	0.0686207	18.4546	242.663	15.3199	8591.93	-158.843	51.6077	19.7685	0.444618	3.42262	3.19992	7.44182	0.00657228	7.76536	-0.0983466
BAO_33	BAO_33_thal_r	0	thal_r	thal	0.451053	0.379645	9.50806	25.0446	13.6015	22.4722	25.4951	27.074	1925	11.2964	0.812671	920.852	0.478365	1943	29.4978	40.1092	3.54278e+07	4.08019	5.86903	2.69761	47.1212	3.33883	34.9687	35.1443	22.4276	24.6936	2.38526	135.032	-0.0870668	3.54278e+07	0.0675571	16.999	192.002	13.6156	6004.47	-39.519	46.7618	20.2923	0.39527	3.48168	3.22879	7.62793	0.00592071	7.81005	-0.0795995
BAO_34	BAO_34_thal_l	0	thal_l	thal	0.449859	0.370206	9.52166	25.7199	14.1421	22.1359	25.9422	27.7669	2026.83	11.5703	0.801569	966.248	0.476728	2046	31.7787	41.6578	3.83617e+07	3.99081	5.53649	2.84683	50.0255	3.12187	36.8743	37.0519	25.2989	24.7266	2.21717	136.929	-0.0591113	3.83617e+07	0.0724681	15.0343	159.834	12.405	5050.19	-42.4095	41.5615	17.7632	0.399979	3.29269	3.13445	6.41074	0.00675237	7.63542	-0.0793693
BAO_34	BAO_34_thal_r	0	thal_r	thal	0.462848	0.378623	9.4892	25.0624	14.1421	22.4722	25.4951	27.313	1978.58	11.6001	0.812639	937.899	0.474026	1997	30.8237	41.3592	3.70771e+07	4.02131	5.71672	2.52033	47.1388	3.26719	36.2003	36.3387	23.1109	24.0279	2.3745	136.258	-0.0726238	3.70771e+07	0.0691887	15.8499	194.654	13.7174	4946.11	-24.686	44.191	18.2423	0.414726	3.31706	3.15772	6.71444	0.00631167	7.69066	-0.0802319
BAO_35	BAO_35_thal_l	1	thal_l	thal	0.449859	0.370206	9.52166	25.7199	14.1421	22.1359	25.9422	27.7669	2026.83	11.5703	0.801569	966.248	0.476728	2046	30.678	39.8339	3.75068e+07	3.89116	4.65929	3.0608	45.7243	2.83687	35.3466	35.4071	23.8609	21.8634	1.93568	135.395	-0.0400858	3.75068e+07	0.0797197	13.0758	171.143	12.8652	4543.22	-16.1437	37.6585	15.1397	0.426943	2.97748	3.00673	5.69718	0.00867349	7.41439	-0.0945706
BAO_35	BAO_35_thal_r	1	thal_r	thal	0.462848	0.378623	9.4892	25.0624	14.1421	22.4722	25.4951	27.313	1978.58	11.6001	0.812639	937.899	0.474026	1997	30.4006	40.2702	3.6591e+07	3.96775	5.0715	2.93609	48.0121	3.04265	35.3087	35.3585	22.7328	25.2793	2.1313	135.362	0.0179673	3.6591e+07	0.0743597	14.5205	196.823	13.8277	5002.44	-5.39673	40.1178	17.6548	0.388503	3.25986	3.11854	6.42483	0.00731408	7.57483	-0.0871272
BAO_36	BAO_36_thal_l	0	thal_l	thal	0.449859	0.370206	9.52166	25.7199	14.1421	22.1359	25.9422	27.7669	2026.83	11.5703	0.801569	966.248	0.476728	2046	30.2447	40.8447	3.76978e+07	4.03342	5.36334	2.83621	48.1246	3.19728	35.6802	35.851	23.3464	24.7782	2.22596	135.739	-0.169239	3.76978e+07	0.0708146	16.0146	181.159	13.1978	6050.01	-79.3108	46.2036	18.2997	0.432276	3.35062	3.16092	6.53269	0.00634725	7.73023	-0.0831962
BAO_36	BAO_36_thal_r	0	thal_r	thal	0.451069	0.375105	9.43901	25.1636	13.6015	22.4722	25.4951	27.1293	1928.58	11.3505	0.80954	925.56	0.479917	1947	30.6185	39.746	3.56275e+07	3.89279	4.78107	3.05425	46.1303	2.87055	35.2243	35.3458	22.7183	23.412	1.99099	135.273	-0.175406	3.56275e+07	0.079196	13.0508	197.504	13.8764	4087.52	-37.5876	35.2646	15.4758	0.389753	3.04523	3.05873	5.79995	0.00799266	7.44109	-0.0769153
BAO_37	BAO_37_thal_l	0	thal_l	thal	0.451863	0.371783	9.512	25.5848	14.1421	22.1359	25.9422	27.4955	2010.46	11.5608	0.803386	958.863	0.476938	2029	28.9222	39.6787	3.67081e+07	4.10875	5.75886	2.97805	47.5119	3.37223	34.4395	34.5656	18.771	28.7409	2.36673	134.505	-0.146477	3.67081e+07	0.0675112	17.726	295.642	17.0012	7015.88	-76.6442	48.1159	21.7139	0.378019	3.61709	3.27703	8.01104	0.00573269	7.87328	-0.0768834
BAO_37	BAO_37_thal_r	1	thal_r	thal	0.464414	0.377077	9.4328	25.0156	14.1421	22.4722	25.4951	27.313	1965.58	11.6176	0.811012	935.66	0.476021	1984	28.2713	39.8755	3.58814e+07	4.18401	6.01362	2.93963	46.886	3.58242	34.4077	34.809	18.3412	28.5448	2.5061	134.482	-0.31296	3.58814e+07	0.0642169	19.9677	294.494	16.8886	9929.67	-158.412	58.5408	21.4689	0.464222	3.57304	3.26822	8.13585	0.00531906	7.98837	-0.0908733
BAO_38	BAO_38_thal_l	0	thal_l	thal	0.42736	0.387872	9.41974	24.2857	12.6491	21.0238	24.1661	26.0384	1692.17	10.3787	0.806055	851.951	0.503468	1710	26.8281	37.67	3.01891e+07	4.07294	5.50316	2.99483	43.2018	3.33572	32.8039	33.2932	19.6256	23.5762	2.30307	132.87	-0.427727	3.01891e+07	0.0700585	17.5545	215.857	14.3814	9312.75	-238.079	53.4397	17.3065	0.510669	3.18577	3.08762	6.51838	0.00742833	7.65035	-0.120865
BAO_38	BAO_38_thal_r	0	thal_r	thal	0.457585	0.38009	9.46782	24.9095	14.1421	22.4722	25.4951	27.1293	1927.75	11.3982	0.811662	922.874	0.478731	1946	29.5383	39.4206	3.53264e+07	3.9604	5.23587	2.75605	44.0257	3.06664	34.6805	34.855	22.6237	21.4021	2.17042	134.734	-0.24766	3.53264e+07	0.0736541	14.4881	181.705	13.2202	5035.65	-73.5181	42.729	15.0091	0.479817	2.97483	3.00227	5.66524	0.00784899	7.48876	-0.104776
BAO_39	BAO_39_thal_l	0	thal_l	thal	0.449859	0.370206	9.52166	25.7199	14.1421	22.1359	25.9422	27.7669	2026.83	11.5703	0.801569	966.248	0.476728	2046	29.6283	40.6255	3.75673e+07	4.10055	5.76205	2.73358	47.5066	3.39976	35.4387	35.5663	22.7688	24.7378	2.42116	135.504	-0.204344	3.75673e+07	0.0667182	17.6938	204.971	13.9997	7573.67	-108.407	53.569	17.6528	0.503542	3.26366	3.12657	6.46974	0.00612466	7.77817	-0.102124
BAO_39	BAO_39_thal_r	0	thal_r	thal	0.462848	0.378623	9.4892	25.0624	14.1421	22.4722	25.4951	27.313	1978.58	11.6001	0.812639	937.899	0.474026	1997	32.594	41.6969	3.74654e+07	3.8341	4.95168	3.29639	46.5956	2.83995	36.9245	36.9042	22.1073	24.4883	2.02856	136.97	-0.175105	3.74654e+07	0.0804148	12.5194	243.798	15.4674	4158.92	-34.6599	34.1865	15.9527	0.36311	3.08552	3.05533	5.91874	0.00809409	7.35201	-0.0808313
BAO_40	BAO_40_thal_l	0	thal_l	thal	0.446363	0.370915	9.5227	25.6735	14.1421	21.9317	25.9422	27.7669	2005.04	11.4597	0.802743	957.906	0.477749	2024	34.3745	44.2894	3.94567e+07	4.00233	5.10968	3.4075	49.7352	3.09158	39.5659	39.8137	23.654	26.0812	2.08509	139.622	-0.471892	3.94567e+07	0.0746912	15.7661	300.62	17.1559	6634.98	-137.842	42.8809	17.7007	0.415634	3.28227	3.13989	6.44009	0.00720551	7.61905	-0.0830862
BAO_40	BAO_40_thal_r	1	thal_r	thal	0.441299	0.379505	9.46587	24.9427	13.3417	21.587	25.4951	27.074	1850.79	11.0072	0.80868	901.459	0.487067	1869	26.4766	42.7318	3.42357e+07	4.62057	9.0633	2.60743	48.2063	5.15431	35.1975	36.1223	15.8032	32.403	3.76294	135.343	-0.434459	3.42357e+07	0.046107	39.3044	461.417	20.7924	49146.4	-870.771	137.946	21.5846	0.729783	3.61477	3.26985	7.92314	0.00385401	8.44591	-0.173108
BAO_41	BAO_41_thal_l	0	thal_l	thal	0.449859	0.370206	9.52166	25.7199	14.1421	22.1359	25.9422	27.7669	2026.83	11.5703	0.801569	966.248	0.476728	2046	32.1338	41.7284	3.85332e+07	3.91611	4.88461	2.99599	47.1054	2.95502	37.185	37.4791	24.2903	22.8151	2.06001	137.235	-0.357537	3.85332e+07	0.0770576	13.7087	194.52	13.7446	4817.27	-97.639	37.7637	15.343	0.420286	3.05216	3.04153	5.58225	0.00778838	7.45499	-0.0823096
BAO_41	BAO_41_thal_r	0	thal_r	thal	0.462848	0.378623	9.4892	25.0624	14.1421	22.4722	25.4951	27.313	1978.58	11.6001	0.812639	937.899	0.474026	1997	31.5287	41.6404	3.73566e+07	4.00352	5.33385	2.81347	49.2133	3.12214	36.7157	36.7762	25.3007	23.9126	2.1931	136.771	-0.00963029	3.73566e+07	0.0716932	15.1598	156.536	12.2306	5843.18	-9.29459	44.7592	16.9652	0.451454	3.20191	3.09769	6.15274	0.00658797	7.66407	-0.0903138
BAO_42	BAO_42_thal_l	0	thal_l	thal	0.449859	0.370206	9.52166	25.7199	14.1421	22.1359	25.9422	27.7669	2026.83	11.5703	0.801569	966.248	0.476728	2046	33.9668	42.8688	3.93033e+07	3.82175	4.59749	3.14971	48.6003	2.75073	38.5564	38.7861	25.6251	22.9752	1.91656	138.6	-0.345083	3.93033e+07	0.0826102	11.9504	204.462	14.1433	3699.15	-87.6955	32.6068	14.8892	0.373031	2.97945	3.02614	5.59149	0.00855646	7.33257	-0.0749079
BAO_42	BAO_42_thal_r	0	thal_r	thal	0.462848	0.378623	9.4892	25.0624	14.1421	22.4722	25.4951	27.313	1978.58	11.6001	0.812639	937.899	0.474026	1997	33.8603	43.2438	3.84626e+07	3.91556	4.85627	3.14323	49.8785	2.91046	38.7321	38.9518	25.0548	24.8237	2.00211	138.781	-0.277407	3.84626e+07	0.0782834	13.5937	208.105	14.247	4512.62	-79.2811	37.5187	17.0136	0.375988	3.18044	3.10522	6.3569	0.0076999	7.52001	-0.0774846
BAO_43	BAO_43_thal_l	0	thal_l	thal	0.450183	0.371047	9.52671	25.6752	14.1421	22.1359	25.9422	27.7669	2021.83	11.5585	0.80183	964.344	0.476965	2041	30.1231	40.4213	3.74783e+07	4.03024	5.23536	3.21312	48.4443	3.18649	35.4492	35.6429	20.9319	27.5124	2.21525	135.509	-0.240351	3.74783e+07	0.0722228	16.2416	260.391	15.9734	5997.25	-68.3622	42.632	21.6723	0.325297	3.58629	3.27448	8.19831	0.00641729	7.75344	-0.0710952
BAO_43	BAO_43_thal_r	0	thal_r	thal	0.462848	0.378623	9.4892	25.0624	14.1421	22.4722	25.4951	27.313	1978.58	11.6001	0.812639	937.899	0.474026	1997	31.8325	42.0263	3.75171e+07	4.05499	5.23307	3.32908	50.2416	3.1761	37.0046	37.0467	22.8262	27.4154	2.17112	137.065	-0.0753585	3.75171e+07	0.0717774	16.4554	247.711	15.552	6847.67	-10.3135	45.2161	21.833	0.349373	3.59279	3.28175	8.33302	0.0062425	7.82476	-0.0748251
BAO_44	BAO_44_thal_l	1	thal_l	thal	0.449859	0.370206	9.52166	25.7199	14.1421	22.1359	25.9422	27.7669	2026.83	11.5703	0.801569	966.248	0.476728	2046	26.7374	38.1062	3.58582e+07	4.1906	6.00382	2.92589	49.5088	3.5692	32.311	32.0471	19.3153	30.1935	2.51338	132.386	0.168584	3.58582e+07	0.0634956	19.8113	197.722	13.764	9283.9	92.1129	56.2672	23.1678	0.415352	3.67805	3.31702	8.927	0.00525765	8.00768	-0.0881581
BAO_44	BAO_44_thal_r	1	thal_r	thal	0.462848	0.378623	9.4892	25.0624	14.1421	22.4722	25.4951	27.313	1978.58	11.6001	0.812639	937.899	0.474026	1997	27.9216	39.8109	3.57778e+07	4.22317	6.64741	2.58444	47.0706	3.74417	33.7719	33.6725	20.8297	26.241	2.72478	133.85	0.00998093	3.57778e+07	0.060462	20.8576	212.171	14.225	9818.54	21.9407	61.6263	22.3524	0.46731	3.62742	3.29432	8.56188	0.00491015	8.05753	-0.0933199
BAO_45	BAO_45_thal_l	0	thal_l	thal	0.449859	0.370206	9.52166	25.7199	14.1421	22.1359	25.9422	27.7669	2026.83	11.5703	0.801569	966.248	0.476728	2046	29.9822	40.6874	3.74617e+07	4.03823	5.65292	2.548	46.6376	3.26031	35.2541	35.1272	23.0247	23.6129	2.34652	135.313	0.0114521	3.74617e+07	0.0684797	16.0492	168.446	12.7462	5187.6	8.69763	44.753	20.8341	0.365497	3.54889	3.2409	7.58666	0.00570365	7.80431	-0.0709033
BAO_45	BAO_45_thal_r	0	thal_r	thal	0.462848	0.378623	9.4892	25.0624	14.1421	22.4722	25.4951	27.313	1978.58	11.6001	0.812639	937.899	0.474026	1997	30.9208	40.8661	3.68016e+07	3.99143	5.12569	3.00185	47.7986	3.09303	35.6957	35.458	23.0722	24.7264	2.15533	135.751	0.156866	3.68016e+07	0.0732769	15.1	179.026	13.2164	4624.5	38.11	39.1141	21.7044	0.286222	3.58495	3.27424	8.24759	0.006411	7.72138	-0.0651153
BAO_46	BAO_46_thal_l	0	thal_l	thal	0.432589	0.37658	9.49385	25.2107	13.6015	21.9317	25.4951	27.4955	1850.54	10.9059	0.798062	913.37	0.493569	1869	24.4154	39.7432	3.24925e+07	4.51709	8.01919	2.55331	48.2821	4.60667	31.7296	31.2484	17.963	30.3191	3.29423	131.852	0.255077	3.24925e+07	0.0493035	32.2962	252.879	15.2648	26452.3	320.243	102.779	23.3313	0.629199	3.76781	3.32031	8.41746	0.00389848	8.39605	-0.134627
BAO_46	BAO_46_thal_r	1	thal_r	thal	0.426238	0.375217	9.32828	24.861	12.6491	22.1359	25.0799	26.9258	1743	10.5967	0.808107	866.723	0.497259	1761	24.3791	34.0594	2.94047e+07	3.94455	4.9932	2.9076	41.2091	2.98258	29.1658	29.1115	18.2179	22.9912	2.08727	129.22	0.0966885	2.94047e+07	0.0751022	13.9439	140.149	11.6544	4133.95	30.1385	36.2598	18.9667	0.313457	3.32129	3.17543	7.43113	0.00703082	7.5802	-0.0732958
BAO_47	BAO_47_thal_l	0	thal_l	thal	0.447581	0.370078	9.52652	25.7419	14.1421	22.1359	25.9422	27.7669	2020.92	11.5216	0.800631	965.497	0.477752	2040	30.2257	41.7468	3.75638e+07	4.18902	6.30268	2.87869	50.0581	3.62986	35.6233	35.2455	20.034	30.0241	2.60563	135.697	0.183109	3.75638e+07	0.0630061	19.9501	266.944	16.101	8976.03	84.7412	55.697	24.8923	0.381874	3.87379	3.34834	9.09972	0.00513148	8.02085	-0.0835777
BAO_47	BAO_47_thal_r	0	thal_r	thal	0.462848	0.378623	9.4892	25.0624	14.1421	22.4722	25.4951	27.313	1978.58	11.6001	0.812639	937.899	0.474026	1997	29.8221	41.0196	3.66411e+07	4.1378	5.69064	2.88708	48.4142	3.43074	35.3869	35.363	20.4808	27.9335	2.39241	135.455	-0.0182979	3.66411e+07	0.0659073	18.4725	259.293	15.8666	7938.37	-4.38285	52.423	22.2483	0.404176	3.66694	3.27447	8.06613	0.00552763	7.9253	-0.0871116
BAO_49	BAO_49_thal_l	0	thal_l	thal	0.45299	0.372681	9.5297	25.5707	14.1421	22.1359	25.4951	27.4955	2019.38	11.5832	0.803493	961.567	0.476171	2038	31.3787	42.0242	3.81041e+07	4.09186	5.46969	2.98913	49.7482	3.27808	36.6732	36.6617	23.7314	26.0168	2.25995	136.736	0.0660185	3.81041e+07	0.0687829	17.2259	207.881	14.2351	6261.61	30.9091	44.4824	23.5097	0.30869	3.73763	3.34399	8.97435	0.00585415	7.87788	-0.0663535
BAO_49	BAO_49_thal_r	0	thal_r	thal	0.465353	0.380458	9.49315	24.9519	14.1421	22.4722	25.4951	27.1293	1972.62	11.6114	0.813797	934.683	0.473827	1991	30.6448	41.9427	3.7183e+07	4.15135	5.72225	2.98453	51.1957	3.48003	36.588	36.8261	23.0238	28.1719	2.40729	136.658	-0.286185	3.7183e+07	0.0654969	19.2421	206.041	14.107	8586.79	-132.103	52.0361	23.9045	0.370669	3.79665	3.35086	8.96217	0.00533942	7.9756	-0.073455
BAO_50	BAO_50_thal_l	0	thal_l	thal	0.449859	0.370206	9.52166	25.7199	14.1421	22.1359	25.9422	27.7669	2026.83	11.5703	0.801569	966.248	0.476728	2046	30.6928	40.4826	3.7819e+07	3.93801	5.12187	2.77015	48.564	3.00778	35.9057	36.0567	25.6083	22.9556	2.12866	135.957	-0.0251806	3.7819e+07	0.0753046	13.9796	136.874	11.4708	4166.79	-15.9509	37.7595	16.5819	0.389327	3.15639	3.08653	6.11875	0.00760192	7.51639	-0.0787253
BAO_50	BAO_50_thal_r	0	thal_r	thal	0.462848	0.378623	9.4892	25.0624	14.1421	22.4722	25.4951	27.313	1978.58	11.6001	0.812639	937.899	0.474026	1997	29.9698	40.2711	3.64859e+07	4.01604	5.49326	2.79437	50.0473	3.18208	35.1101	35.0428	23.7321	26.3151	2.26076	135.168	-0.00367297	3.64859e+07	0.0705322	15.6098	165.985	12.6234	5565.84	-3.92796	43.9538	17.4271	0.430668	3.2595	3.11941	6.24972	0.00656821	7.65226	-0.0864217
BAO_51	BAO_51_thal_l	0	thal_l	thal	0.449859	0.370206	9.52166	25.7199	14.1421	22.1359	25.9422	27.7669	2026.83	11.5703	0.801569	966.248	0.476728	2046	30.6635	40.6457	3.77263e+07	4.01633	5.55307	2.81942	48.3163	3.18761	35.7329	35.6779	24.1288	24.1874	2.25693	135.79	-0.0227589	3.77263e+07	0.0714553	15.6329	157.943	12.2774	5876.94	-21.3671	45.2346	16.4029	0.467701	3.15427	3.08479	5.98939	0.00658781	7.65124	-0.0891447
BAO_51	BAO_51_thal_r	0	thal_r	thal	0.463771	0.379786	9.49497	25.0008	14.1421	22.4722	25.4951	27.313	1973.58	11.5947	0.811903	937.167	0.474856	1992	32.7269	41.7497	3.75924e+07	3.88221	4.47257	4.14571	48.0033	2.80855	37.325	37.4686	20.2926	27.7107	1.85609	137.374	-0.537657	3.75924e+07	0.0828283	13.5221	325.35	17.884	6324.73	-143.741	37.7534	15.7002	0.412285	3.00674	3.06333	6.23982	0.00882293	7.39856	-0.0848471
BAO_52	BAO_52_thal_l	0	thal_l	thal	0.45207	0.371056	9.51145	25.6335	14.1421	22.1359	25.9422	27.7669	2019.83	11.5881	0.801301	964.344	0.477437	2039	29.0227	42.5244	3.78175e+07	4.36757	6.82121	2.69891	49.3873	4.04762	36.0938	36.3716	21.1877	28.1997	2.85123	136.188	-0.202035	3.78175e+07	0.0557464	25.5389	259.007	15.5469	20581.9	-208.762	86.9673	17.7667	0.661221	3.24841	3.14027	6.71337	0.00478931	8.13338	-0.142476
BAO_52	BAO_52_thal_r	0	thal_r	thal	0.461593	0.384183	9.51437	24.7652	13.9284	22.4722	25.0799	27.1293	1932	11.4314	0.817222	917.942	0.475125	1950	28.7252	42.6847	3.61963e+07	4.40413	7.42871	2.65764	49.9101	4.28743	36.141	36.7298	19.3016	30.6085	3.069	136.243	-0.299974	3.61963e+07	0.0538651	27.8515	335.214	17.8708	19423.7	-267.221	84.7932	21.4284	0.595176	3.61873	3.25883	7.64979	0.00449287	8.19912	-0.124881
BAO_53	BAO_53_thal_l	1	thal_l	thal	0.44638	0.37	9.52305	25.738	14.0357	22.1359	25.9422	27.7669	2014.92	11.4889	0.801801	962.179	0.477528	2034	28.5473	40.3478	3.69472e+07	4.21137	6.2115	2.86568	50.6407	3.66589	34.7002	34.9502	19.987	30.6537	2.61866	134.777	-0.144046	3.69472e+07	0.0621944	20.6422	275.138	16.2224	12257.7	-88.9212	66.0612	18.1846	0.567979	3.23341	3.15464	7.23323	0.00553808	7.94337	-0.11989
BAO_53	BAO_53_thal_r	1	thal_r	thal	0.46201	0.37833	9.48502	25.0707	14.1421	22.4722	25.4951	27.313	1975.58	11.5829	0.812325	937.313	0.474449	1994	26.2782	37.2029	3.44955e+07	4.09195	6.2942	2.56383	43.2182	3.46621	31.46	31.1203	18.3671	24.8511	2.52134	131.528	0.181304	3.44955e+07	0.0665366	17.9308	200.678	13.8054	7996.88	131.909	55.6435	15.3036	0.567571	3.0205	3.03355	5.66565	0.00649643	7.6794	-0.120009
BAO_54	BAO_54_thal_l	0	thal_l	thal	0.449859	0.370206	9.52166	25.7199	14.1421	22.1359	25.9422	27.7669	2026.83	11.5703	0.801569	966.248	0.476728	2046	29.2754	38.8584	3.68106e+07	3.95041	5.24868	3.10893	47.7978	3.05124	34.079	34.0678	22.7296	25.0683	2.17544	134.132	0.130792	3.68106e+07	0.0749277	14.3096	162.483	12.5358	4638.32	27.6736	39.327	17.9805	0.372892	3.24755	3.1375	6.90711	0.00713944	7.57307	-0.0802029
BAO_54	BAO_54_thal_r	0	thal_r	thal	0.450624	0.395306	9.52404	24.0928	13.1529	22.4722	24.6982	26.2488	1777.25	10.8568	0.81393	871.758	0.49051	1795	30.6046	40.9374	3.31287e+07	4.04537	5.41251	3.0276	49.545	3.18902	35.7938	35.7426	20.691	28.854	2.22874	135.853	-0.0736985	3.31287e+07	0.0703381	16.1254	273.802	16.3703	5962.8	-18.013	44.0328	20.779	0.358999	3.48797	3.21686	7.84369	0.00651362	7.73053	-0.0892474
BAO_55	BAO_55_thal_l	0	thal_l	thal	0.456032	0.379981	9.55095	25.1354	13.6015	22.1359	25.4951	26.8701	1963.71	11.4625	0.807087	939.611	0.478488	1983	31.5709	40.8904	3.68859e+07	3.90141	4.94531	3.09623	46.1337	2.92235	36.3369	36.4314	22.5193	23.6144	2.05578	136.386	-0.199733	3.68859e+07	0.0778547	13.2978	225.878	14.8479	4491.78	-54.5806	37.5583	15.8953	0.40547	3.08936	3.04921	5.8252	0.00793196	7.45944	-0.0876152
BAO_55	BAO_55_thal_r	0	thal_r	thal	0.462848	0.378623	9.4892	25.0624	14.1421	22.4722	25.4951	27.313	1978.58	11.6001	0.812639	937.899	0.474026	1997	32.0035	41.3918	3.74286e+07	3.92826	4.9634	3.1745	46.3821	2.97177	36.8512	37.0637	23.904	22.4781	2.05621	136.903	-0.406426	3.74286e+07	0.0772007	14.1564	215.087	14.4603	5331.8	-132.533	40.2506	16.3125	0.423019	3.12506	3.07441	6.06002	0.00772186	7.50896	-0.0856876
BAO_56	BAO_56_thal_l	0	thal_l	thal	0.396417	0.346341	8.44672	24.3885	11.4018	20.6155	24.1661	26.1151	1415.5	9.66802	0.789213	772.496	0.545741	1433	29.715	41.1808	2.64296e+07	4.19629	5.86403	3.48327	47.1314	3.55418	35.7307	36.1115	18.7653	28.3662	2.40076	135.807	-0.525953	2.64296e+07	0.0649884	20.7085	352.122	18.5442	10996.2	-240.345	55.2041	22.275	0.423907	3.67126	3.29957	8.20087	0.00572967	7.88272	-0.0968527
BAO_56	BAO_56_thal_r	0	thal_r	thal	0.457226	0.379219	9.43986	24.8929	14.1421	22.1359	25.4951	27.1293	1915.96	11.3817	0.812554	918.098	0.479185	1934	29.5169	40.9205	3.54345e+07	4.21161	5.99256	3.05552	50.1323	3.57705	35.2833	35.3469	18.6616	31.4707	2.48139	135.358	-0.191497	3.54345e+07	0.0631747	20.307	330.703	17.9268	10768.2	-105.493	58.0411	20.7193	0.473804	3.55595	3.25249	7.54798	0.00538141	7.9725	-0.0943177
BAO_57	BAO_57_thal_l	0	thal_l	thal	0.449859	0.370206	9.52166	25.7199	14.1421	22.1359	25.9422	27.7669	2026.83	11.5703	0.801569	966.248	0.476728	2046	32.0779	41.6141	3.85368e+07	3.90583	4.93435	3.08328	47.9093	2.94306	37.1915	37.5127	23.6544	24.2548	2.04851	137.241	-0.40882	3.85368e+07	0.0779386	13.6914	221.655	14.6848	4799.04	-115.524	39.2324	15.186	0.442398	3.00978	3.02368	5.62077	0.00793951	7.44901	-0.0877336
BAO_57	BAO_57_thal_r	0	thal_r	thal	0.462848	0.378623	9.4892	25.0624	14.1421	22.4722	25.4951	27.313	1978.58	11.6001	0.812639	937.899	0.474026	1997	32.3446	42.08	3.77127e+07	3.95367	4.81219	3.19821	49.4543	2.98111	37.3695	37.5118	23.7653	25.689	2.05651	137.421	-0.241395	3.77127e+07	0.0762152	14.2807	229.529	14.9364	5221.95	-73.8945	41.0493	15.3172	0.455985	3.02673	3.03917	5.71845	0.00765669	7.51131	-0.0915389
BAO_58	BAO_58_thal_l	0	thal_l	thal	0.449859	0.370206	9.52166	25.7199	14.1421	22.1359	25.9422	27.7669	2026.83	11.5703	0.801569	966.248	0.476728	2046	30.5144	43.0631	3.85085e+07	4.32364	6.4202	3.51013	51.6032	3.88179	37.1017	37.4546	15.5908	36.0124	2.66066	137.191	-0.417849	3.85085e+07	0.0591809	24.487	532.065	22.7626	21836.2	-349.137	76.4877	20.7703	0.571441	3.51512	3.25188	7.85323	0.00494509	8.12226	-0.119448
BAO_58	BAO_58_thal_r	0	thal_r	thal	0.462579	0.378548	9.4882	25.0647	14.1421	22.4722	25.4951	27.313	1977.58	11.5944	0.812449	937.803	0.474217	1996	31.172	42.8416	3.76461e+07	4.20078	5.91802	3.0891	48.8426	3.59232	37.2597	37.6419	21.9115	26.9312	2.48275	137.335	-0.386616	3.76461e+07	0.0634621	20.5471	292.78	16.8288	11190	-224.832	59.7305	21.4432	0.47122	3.54366	3.26239	8.26766	0.00552857	7.9722	-0.0977962
BAO_59	BAO_59_thal_l	0	thal_l	thal	0.454898	0.377004	9.51094	25.2277	14.0357	21.8403	25.9422	27.3861	1975.25	11.476	0.806481	943.998	0.477913	1994	29.4226	40.299	3.62957e+07	4.09354	5.56848	2.81588	47.5176	3.3222	34.8527	34.8817	22.7158	24.8018	2.31983	134.916	-0.0506265	3.62957e+07	0.0674727	17.2179	188.207	13.3712	7958.86	-49.4337	53.9155	16.2478	0.537633	3.10152	3.0714	6.10575	0.00629396	7.74997	-0.110034
BAO_59	BAO_59_thal_r	0	thal_r	thal	0.452222	0.389802	9.43895	24.2147	13.1529	21.8403	25.0799	26.7021	1788.88	10.9504	0.812845	876.724	0.490098	1807	27.0015	38.0909	3.19977e+07	4.10602	5.83299	2.83546	44.2071	3.41923	33.0012	33.4044	20.2831	23.924	2.39672	133.07	-0.331429	3.19977e+07	0.0673416	18.2989	194.322	13.5897	9267.43	-191.296	56.1401	17.5797	0.523169	3.21155	3.11866	6.66344	0.00649766	7.75344	-0.108491
BAO_60	BAO_60_thal_l	0	thal_l	thal	0.449859	0.370206	9.52166	25.7199	14.1421	22.1359	25.9422	27.7669	2026.83	11.5703	0.801569	966.248	0.476728	2046	28.6679	40.6365	3.70428e+07	4.21308	6.31396	2.68963	48.792	3.68052	34.4777	34.4115	21.0832	27.7088	2.63011	134.555	0.105172	3.70428e+07	0.0615568	20.7269	201.999	13.9421	9000.07	53.9103	56.9097	26.4421	0.365717	4.00391	3.38003	9.39594	0.00486463	8.08393	-0.0835351
BAO_60	BAO_60_thal_r	0	thal_r	thal	0.462848	0.378623	9.4892	25.0624	14.1421	22.4722	25.4951	27.313	1978.58	11.6001	0.812639	937.899	0.474026	1997	29.1251	40.4863	3.64823e+07	4.16722	6.11192	2.84071	46.7576	3.549	35.0895	35.3546	19.4369	27.3207	2.5206	135.161	-0.20317	3.64823e+07	0.0640743	19.3658	279.856	16.5553	7140.21	-57.3793	49.5864	26.4866	0.302757	4.00709	3.38818	9.56008	0.00527341	7.9953	-0.0746385
BAO_61	BAO_61_thal_l	0	thal_l	thal	0.449859	0.370206	9.52166	25.7199	14.1421	22.1359	25.9422	27.7669	2026.83	11.5703	0.801569	966.248	0.476728	2046	30.0571	41.5414	3.78171e+07	4.16333	6.32255	2.58149	49.6899	3.59534	35.8825	35.9379	23.2427	26.4472	2.61346	135.954	-0.101976	3.78171e+07	0.0626667	19.3665	187.359	13.4922	6560.39	-50.8047	49.1231	27.8447	0.276123	4.09735	3.4298	10.1118	0.00491297	8.0299	-0.0687761
BAO_61	BAO_61_thal_r	0	thal_r	thal	0.462848	0.378623	9.4892	25.0624	14.1421	22.4722	25.4951	27.313	1978.58	11.6001	0.812639	937.899	0.474026	1997	31.0284	42.404	3.7481e+07	4.12204	5.76638	2.73051	48.7717	3.43889	36.9319	37.2402	23.3926	25.3791	2.43142	136.999	-0.269323	3.7481e+07	0.0657037	18.3088	216.957	14.4647	7766.33	-136.485	52.0626	21.151	0.422617	3.60309	3.24551	7.48388	0.00561905	7.88332	-0.0848523
BAO_62	BAO_62_thal_l	0	thal_l	thal	0.424963	0.376341	9.56038	25.4035	13.6015	20.2485	25.9422	27.7669	1876.46	10.7955	0.803226	915.951	0.488128	1895	31.9454	41.9232	3.56555e+07	3.95671	5.00741	2.82538	48.6832	3.00234	37.1177	37.2456	25.6095	23.0737	2.08098	137.17	-0.127979	3.56555e+07	0.0751331	14.274	167.846	12.7735	3985.77	-28.9455	36.9173	18.1887	0.338909	3.3272	3.15233	6.57066	0.00711901	7.57424	-0.0704661
BAO_62	BAO_62_thal_r	0	thal_r	thal	0.448691	0.382633	9.48567	24.7905	13.9284	21.1896	25.4951	27.074	1872.96	11.1233	0.810424	906.687	0.484094	1891	31.94	41.0366	3.52528e+07	3.86636	4.6878	3.06641	48.529	2.82186	36.491	36.5343	23.4234	25.1056	1.9665	136.537	-0.0111652	3.52528e+07	0.0800119	12.6282	202.916	14.0998	3401.17	8.68144	32.6027	16.1596	0.337293	3.09693	3.07387	6.0738	0.00810582	7.38655	-0.0751182
BAO_63	BAO_63_thal_l	0	thal_l	thal	0.498758	0.425589	9.51692	22.3618	13.9284	20.2485	23.7697	24.9199	1685.12	11.1531	0.824299	830.783	0.49301	1702	31.9231	43.2628	3.22788e+07	4.1859	5.70465	3.18334	51.48	3.5019	37.6419	37.7794	22.3588	29.1212	2.37938	137.714	-0.121404	3.22788e+07	0.0651173	19.8894	271.296	16.2863	8227.32	-35.8186	50.8927	26.6942	0.312568	4.00703	3.41993	9.89074	0.00526047	8.03384	-0.0741106
BAO_63	BAO_63_thal_r	0	thal_r	thal	0.49952	0.412154	9.16191	22.2293	13.6015	21.5407	23.4094	25.3377	1605.29	11.104	0.822096	806.487	0.502393	1622	29.9201	42.4892	3.02446e+07	4.3697	6.90364	3.34142	50.2164	4.10874	36.4537	36.9163	15.3935	34.8229	2.85522	136.552	-0.524329	3.02446e+07	0.0570956	26.8663	497.948	22.0915	18615.5	-372.114	70.6055	30.9494	0.388814	4.32029	3.50231	11.2668	0.00441618	8.24599	-0.0981403
BAO_64	BAO_64_thal_l	0	thal_l	thal	0.449859	0.370206	9.52166	25.7199	14.1421	22.1359	25.9422	27.7669	2026.83	11.5703	0.801569	966.248	0.476728	2046	27.2003	38.8969	3.6251e+07	4.18531	6.21578	2.77937	43.7414	3.60715	33.0337	33.1338	19.5293	24.212	2.56301	133.109	-0.255993	3.6251e+07	0.0625406	20.0101	227.115	14.689	10653.4	-131.512	62.255	16.8748	0.573158	3.19946	3.10076	6.14729	0.00562962	7.8696	-0.113835
BAO_64	BAO_64_thal_r	0	thal_r	thal	0.462661	0.379663	9.49614	25.012	14.1421	22.4722	25.4951	27.313	1971.92	11.5721	0.814325	933.853	0.473576	1990	28.7399	39.4049	3.58266e+07	4.10728	5.34392	3.08067	45.7905	3.30533	34.11	34.2376	21.657	24.1336	2.2363	134.176	-0.125676	3.58266e+07	0.0688912	17.8168	195.412	13.6733	8958.04	-92.3253	52.0022	18.2074	0.480422	3.32421	3.13477	6.47071	0.00638372	7.77156	-0.101598
BAO_65	BAO_65_thal_l	0	thal_l	thal	0.391964	0.368883	9.16002	24.8318	12.2066	19.9249	25.4951	27.074	1573.46	9.73316	0.791276	826.786	0.525458	1591	29.6957	40.7207	2.91112e+07	4.14771	5.87827	2.83138	47.1964	3.45073	35.1997	35.2434	21.348	25.8484	2.4344	135.268	-0.0914658	2.91112e+07	0.0651382	18.4447	227.017	14.8265	7532.76	-52.3948	50.7381	21.9793	0.394505	3.65982	3.26835	7.86702	0.00580568	7.86873	-0.0928962
BAO_65	BAO_65_thal_r	0	thal_r	thal	0.395336	0.359464	8.90345	24.7687	12	19.9249	25.0799	26.8701	1535.88	9.79193	0.790697	814.163	0.530097	1553	31.6458	41.625	2.90354e+07	4.0356	5.41177	3.36027	48.9878	3.17313	36.6756	36.7606	21.0906	27.8972	2.20786	136.735	-0.201065	2.90354e+07	0.0715815	16.1333	272.274	16.3523	5221.58	-28.0351	41.6527	22.1562	0.306658	3.62498	3.27295	8.35742	0.00650099	7.7119	-0.0832386
BAO_66	BAO_66_thal_l	0	thal_l	thal	0.449859	0.370206	9.52166	25.7199	14.1421	22.1359	25.9422	27.7669	2026.83	11.5703	0.801569	966.248	0.476728	2046	29.3948	40.8692	3.7436e+07	4.18586	6.20615	2.77839	50.6204	3.58741	35.1938	35.3422	21.2396	29.3809	2.54896	135.267	-0.0494363	3.7436e+07	0.0631086	19.7844	222.574	14.6847	8350.65	-35.3044	54.2303	26.5022	0.343736	4.00515	3.40989	9.66723	0.00480728	8.08514	-0.0735164
BAO_66	BAO_66_thal_r	0	thal_r	thal	0.46016	0.380693	9.47933	24.9002	13.9284	22.4722	25.4951	27.074	1939.92	11.4581	0.814084	923.996	0.476307	1958	30.1436	41.8605	3.63091e+07	4.23003	6.12921	2.94327	51.4555	3.62119	36.1003	36.1837	21.4296	30.0259	2.52711	136.176	0.0273711	3.63091e+07	0.0619376	20.6772	254.727	15.7107	9719.03	-14.9755	57.4979	25.8928	0.379242	3.95568	3.39745	9.50932	0.00475492	8.11846	-0.0791498
BAO_67	BAO_67_thal_l	1	thal_l	thal	0.451451	0.37254	9.52857	25.5773	14.1421	22.1359	25.9422	27.7669	2012.83	11.5469	0.801393	962.005	0.477936	2032	30.4339	41.3085	3.77395e+07	4.11714	5.79823	2.87166	49.9352	3.42758	36.2147	36.5651	22.2484	27.6868	2.40801	136.281	-0.263101	3.77395e+07	0.0667373	18.1578	229.733	14.8176	8486.8	-127.316	55.7386	15.0575	0.573543	2.97688	3.04023	5.81297	0.00653153	7.7122	-0.116422
BAO_67	BAO_67_thal_r	1	thal_r	thal	0.462848	0.378623	9.4892	25.0624	14.1421	22.4722	25.4951	27.313	1978.58	11.6001	0.812639	937.899	0.474026	1997	32.4551	41.721	3.7533e+07	3.90801	4.80961	2.91495	48.2238	2.90319	37.0453	36.9674	24.3101	23.9137	2.01862	137.094	-0.00800623	3.7533e+07	0.0777192	13.2596	193.06	13.6765	4211.67	-9.08395	38.1541	14.1162	0.459045	2.90163	3.0067	5.38438	0.00781764	7.45086	-0.0848203
BAO_68	BAO_68_thal_l	1	thal_l	thal	0.464035	0.391176	8.89007	22.7265	13.3417	17.2047	23.8537	26.4197	1449.96	10.5459	0.786725	787.465	0.543095	1468	23.3351	40.4389	2.62439e+07	4.54524	8.03267	2.89769	46.1981	5.06351	33.5555	34.8627	14.8424	31.3557	3.5123	133.706	-0.740583	2.62439e+07	0.0516096	40.2278	434.746	20.1269	56536.4	-1398.2	137.99	19.391	0.753127	3.40767	3.18079	7.17922	0.00508756	8.1817	-0.190936
BAO_68	BAO_68_thal_r	0	thal_r	thal	0.438462	0.396514	9.17313	23.1345	12.083	21.9317	23.4094	25.3377	1528.46	10.1436	0.819496	783.02	0.512294	1545	31.5991	41.4577	2.88538e+07	3.98212	4.95184	3.51975	49.0356	3.0336	36.6035	36.7644	21.8126	27.223	2.05889	136.659	-0.304052	2.88538e+07	0.0757742	15.0558	271.669	16.3085	5803.03	-74.2099	39.6485	16.8547	0.400831	3.13911	3.07545	6.4225	0.00825697	7.46296	-0.103723
BAO_69	BAO_69_thal_l	0	thal_l	thal	0.420213	0.381172	9.16104	24.0339	13.1529	18.3848	24.6982	26.6271	1569.38	10.0993	0.797579	818.832	0.521757	1587	30.5471	40.494	2.91543e+07	4.0439	5.53629	3.30912	47.6337	3.22128	35.478	35.5722	18.73	28.9037	2.26415	135.539	-0.305763	2.91543e+07	0.070735	16.4146	336.867	18.2052	5922.56	-85.6409	42.2996	20.5576	0.34553	3.51555	3.22336	7.59599	0.00653641	7.68163	-0.0852521
BAO_69	BAO_69_thal_r	0	thal_r	thal	0.449295	0.379076	9.35703	24.6838	13.9284	20.6155	25.4951	27.074	1832.71	11.0903	0.806455	898.048	0.490011	1851	28.7748	38.8985	3.32744e+07	4.02506	5.46849	2.96379	45.3818	3.16904	34.0174	34.2063	20.1933	25.1884	2.21596	134.076	-0.207832	3.32744e+07	0.0716919	15.7505	219.348	14.6287	5288.36	-94.5218	41.5187	20.119	0.347205	3.43914	3.20925	7.70655	0.00676961	7.68861	-0.081352
BAO_70	BAO_70_thal_l	1	thal_l	thal	0.449859	0.370206	9.52166	25.7199	14.1421	22.1359	25.9422	27.7669	2026.83	11.5703	0.801569	966.248	0.476728	2046	28.9375	40.1108	3.71505e+07	4.12013	6.13083	2.57533	46.4155	3.47035	34.683	34.9379	22.5238	23.8917	2.49941	134.75	-0.103241	3.71505e+07	0.0650541	18.0891	181.429	13.2052	6685.69	-52.1378	49.9561	21.7553	0.392793	3.60144	3.27247	8.12888	0.00556034	7.89274	-0.0795746
BAO_70	BAO_70_thal_r	1	thal_r	thal	0.462848	0.378623	9.4892	25.0624	14.1421	22.4722	25.4951	27.313	1978.58	11.6001	0.812639	937.899	0.474026	1997	28.2961	39.9488	3.60397e+07	4.20111	6.45983	2.66386	47.6809	3.67751	34.2632	34.2686	19.796	27.8849	2.66172	134.339	-0.0769529	3.60397e+07	0.0617253	20.296	257.917	15.7611	9667	-62.2358	59.291	21.281	0.471567	3.61926	3.25475	7.58605	0.00508575	8.00269	-0.0927137
BAO_71	BAO_71_thal_l	1	thal_l	thal	0.449859	0.370206	9.52166	25.7199	14.1421	22.1359	25.9422	27.7669	2026.83	11.5703	0.801569	966.248	0.476728	2046	26.9555	39.6847	3.62995e+07	4.31301	6.95393	2.8119	50.1053	3.94864	33.1091	32.8412	17.4548	32.6505	2.84285	133.198	0.129273	3.62995e+07	0.0573309	23.659	293.694	16.7171	15563.3	88.9733	76.1956	19.2774	0.595742	3.42263	3.19955	7.01472	0.00482998	8.08309	-0.126183
BAO_71	BAO_71_thal_r	1	thal_r	thal	0.462848	0.378623	9.4892	25.0624	14.1421	22.4722	25.4951	27.313	1978.58	11.6001	0.812639	937.899	0.474026	1997	26.6891	40.2636	3.55896e+07	4.3902	7.53156	2.49543	47.8402	4.23158	33.3979	33.2986	20.3133	27.5269	3.10206	133.497	0.0496711	3.55896e+07	0.0531962	26.5037	209.368	13.9544	15564.9	23.7079	81.6302	23.0696	0.559174	3.65832	3.30152	8.95348	0.00428368	8.23573	-0.119331
BAO_01	BAO_01_cereb_l	0	cereb_l	cereb	0.934969	0.803664	39.0567	48.5983	58.4123	56.2228	56.7186	59.2874	57950.2	45.4379	0.836623	8656.15	0.149372	58004	31.0223	49.8273	1.15393e+09	4.8677	9.96315	2.67778	64.8004	5.76978	40.8654	41.2764	15.2112	49.5892	4.11823	141.046	-0.20862	1.15393e+09	0.0390124	50.89	726.662	26.2684	77595	-514.719	172.757	26.2257	0.736041	3.93537	3.39892	9.9242	0.00274101	9.02893	-0.138087
BAO_01	BAO_01_cereb_r	0	cereb_r	cereb	0.956383	0.830044	39.4582	47.5375	59.6657	55.4437	55.9017	59.7997	56913.6	45.4641	0.833359	8586.1	0.150862	56968	30.9453	48.8439	1.12276e+09	4.82045	9.25264	2.87511	63.3417	5.48614	40.2192	40.5272	14.681	48.6607	3.84606	140.387	-0.146388	1.12276e+09	0.041084	47.1253	742.498	26.6441	68618.9	-342.533	156.487	26.135	0.713337	3.92805	3.39325	9.85271	0.00294417	8.96455	-0.130869
BAO_02	BAO_02_cereb_l	0	cereb_l	cereb	0.938082	0.80543	39.4347	48.9611	59.0339	56.5685	56.7186	59.4475	59454.3	45.9295	0.836749	8803.95	0.148079	59508	30.409	43.936	1.13522e+09	4.34646	6.43865	2.99412	57.5277	4.035	38.0241	38.7166	17.2104	40.3172	2.76382	138.119	-0.46549	1.13522e+09	0.0588294	26.1368	478.491	21.3961	25588.9	-478.516	93.1622	10.3815	0.799476	2.48135	2.80233	3.95041	0.00624796	7.88484	-0.180935
BAO_02	BAO_02_cereb_r	0	cereb_r	cereb	0.95458	0.829471	40.0168	48.2437	60.3075	56.4358	56.5685	60.3407	59858	46.0525	0.841015	8798.9	0.146996	59912	30.3872	44.6022	1.14799e+09	4.42071	6.73987	3.11612	57.5677	4.22799	38.3197	39.0349	11.1366	46.431	2.89341	138.424	-0.471522	1.14799e+09	0.0560953	28.8589	789.767	27.6871	32279	-551.661	103.16	10.4076	0.816693	2.46874	2.80514	4.04486	0.00600247	7.96194	-0.191928
BAO_03	BAO_03_cereb_l	0	cereb_l	cereb	0.926172	0.806808	38.6986	47.9651	58.4123	52.7731	53.3667	59.1692	55259.7	44.424	0.828903	8464.2	0.153171	55313	34.8047	50.8846	1.1322e+09	4.70846	8.30915	3.40009	63.6261	5.03194	42.9269	43.1649	10.4494	53.1767	3.45505	143.07	-0.369468	1.1322e+09	0.0452205	40.9453	1140.68	33.3549	61709.5	-603.657	134.724	22.2372	0.715947	3.6057	3.29447	8.59391	0.00348305	8.73763	-0.131565
BAO_03	BAO_03_cereb_r	0	cereb_r	cereb	0.983196	0.845809	39.2154	46.3644	58.1378	55.109	54.3323	58.5662	55873.5	45.5853	0.837927	8434.94	0.150965	55927	34.474	50.2661	1.13936e+09	4.68572	8.34464	3.4621	63.0113	4.99019	42.5914	42.9748	11.8021	51.2092	3.44645	142.732	-0.444405	1.13936e+09	0.0458729	39.9997	1054.3	32.0379	59945.3	-704.941	132.569	21.0774	0.725035	3.51178	3.26606	8.19415	0.00356465	8.6876	-0.134225
BAO_04	BAO_04_cereb_l	0	cereb_l	cereb	0.915127	0.798808	38.6687	48.408	58.258	56.5685	56.4358	58.4722	55444.8	44.2995	0.831336	8458.27	0.152553	55498	33.586	51.2537	1.13427e+09	4.77573	9.46797	2.69189	63.6819	5.44203	42.8046	43.1925	11.0852	52.5967	3.90489	142.962	-0.2381	1.13427e+09	0.0414207	44.8989	1072.39	32.2221	63015.1	-499.734	155.913	19.4011	0.778457	3.38031	3.19825	7.37452	0.00334539	8.73779	-0.16283
BAO_04	BAO_04_cereb_r	0	cereb_r	cereb	0.94641	0.807991	38.7503	47.9588	60.208	56.4358	56.4358	60.2163	57001.7	45.3887	0.837532	8552.14	0.150033	57056	32.8306	50.3084	1.14854e+09	4.79413	9.56293	2.75867	65.0748	5.47395	41.7196	41.987	15.4283	49.6466	3.92484	141.88	-0.174977	1.14854e+09	0.0410734	45.5501	773.01	27.2025	62421.1	-338.843	153.724	21.6049	0.753249	3.58717	3.27786	8.09992	0.00312952	8.82499	-0.147686
BAO_05	BAO_05_cereb_l	0	cereb_l	cereb	0.936287	0.805292	39.3642	48.8819	58.7963	56.5685	56.7186	59.2621	58996.5	45.7674	0.836718	8759.03	0.148467	59050	30.9642	48.0276	1.15454e+09	4.72062	9.19594	2.57119	61.3461	5.22767	39.6807	39.8401	17.3428	44.0033	3.77204	139.828	-0.0434404	1.15454e+09	0.0427393	41.2685	561.605	23.0082	52045	-66.8211	144.932	16.0363	0.8006	3.08664	3.08268	6.04838	0.00353186	8.57956	-0.174776
BAO_05	BAO_05_cereb_r	0	cereb_r	cereb	0.955305	0.831505	39.9834	48.0856	60.4401	56.1427	56.5685	60.5145	59532.6	45.9364	0.841216	8764.88	0.147228	59587	30.4198	46.4272	1.1444e+09	4.64957	8.78807	2.68878	61.3073	4.98016	38.4486	38.4239	18.1561	43.1512	3.59354	138.584	0.158606	1.1444e+09	0.04505	37.5306	459.917	20.7681	44959.4	286.345	130.613	16.2069	0.779081	3.11206	3.09783	6.1007	0.00366297	8.51807	-0.161141
BAO_06	BAO_06_cereb_l	0	cereb_l	cereb	0.943168	0.807199	39.3205	48.7123	59.0339	56.5685	56.7186	59.2453	58802.8	45.9439	0.832464	8784.5	0.149389	58856	30.3938	47.3391	1.14629e+09	4.73419	9.0189	2.869	62.3959	5.25302	39.4047	39.9029	12.2297	50.1663	3.73334	139.557	-0.258386	1.14629e+09	0.0434351	42.5396	813.314	27.8683	65997	-491.107	155	8.32899	0.897768	2.14101	2.66039	3.56548	0.0052762	8.12736	-0.270854
BAO_06	BAO_06_cereb_r	0	cereb_r	cereb	0.967018	0.840793	39.9361	47.4981	60.4401	56.4358	56.5685	60.5145	58451	45.9315	0.835414	8718.53	0.14916	58505	30.7926	47.5356	1.14653e+09	4.69999	8.90339	2.92608	59.4268	5.18162	39.8422	40.5464	10.6284	48.7983	3.68912	139.99	-0.389256	1.14653e+09	0.0445546	41.2834	954.826	30.3181	64100.3	-735.138	150.705	8.1713	0.896911	2.12131	2.6421	3.47853	0.00545079	8.07513	-0.26957
BAO_07	BAO_07_cereb_l	0	cereb_l	cereb	0.940343	0.806281	39.3265	48.7752	59.0339	56.5685	56.7186	59.4475	58928.6	45.8654	0.836759	8751.88	0.148517	58982	27.7915	41.8599	1.07942e+09	4.49807	7.44383	3.12097	61.3624	4.38049	35.1687	35.4646	12.0421	49.3203	3.06979	135.281	-0.000917742	1.07942e+09	0.0518989	30.2959	577.583	23.5895	30660.7	-36.2206	100.534	16.0612	0.724198	3.09433	3.08854	6.06819	0.00452151	8.31531	-0.139033
BAO_07	BAO_07_cereb_r	0	cereb_r	cereb	0.955291	0.829847	39.8792	48.0561	59.8164	56.3205	56.5685	59.9667	59351.7	45.9076	0.844449	8713.64	0.146814	59406	27.5685	42.7023	1.08988e+09	4.58485	8.06681	2.84401	60.644	4.69162	35.323	35.5394	15.8119	44.8321	3.33253	135.448	0.0202372	1.08988e+09	0.0480335	33.9752	455.738	20.7634	36785.4	17.9436	115.21	16.7313	0.746155	3.14472	3.11621	6.4108	0.00403678	8.45	-0.147522
BAO_08	BAO_08_cereb_l	0	cereb_l	cereb	0.964046	0.815742	38.838	47.6107	58.258	55.9017	56.0892	59.0339	56810.7	45.8989	0.829619	8614.41	0.151633	56864	31.6759	48.8782	1.12613e+09	4.78162	8.81093	3.21097	63.7145	5.30366	40.5667	40.8995	5.33614	58.3783	3.67617	140.726	-0.260649	1.12613e+09	0.0427479	44.8992	1331.13	36.0149	74396.2	-515.573	154.561	18.3169	0.787795	3.27066	3.17487	7.14761	0.00349741	8.71566	-0.16623
BAO_08	BAO_08_cereb_r	0	cereb_r	cereb	0.970654	0.828096	39.2068	47.3458	59.203	56.3205	56.3205	59.4138	57375.2	45.9564	0.836383	8601.25	0.149912	57431	32.7027	49.4108	1.14985e+09	4.7473	8.75946	3.14668	64.804	5.20836	41.3455	41.7303	13.575	51.229	3.6255	141.497	-0.313713	1.14985e+09	0.0436361	42.9205	863.009	28.8283	65788.4	-598.48	146.758	19.0204	0.770107	3.33361	3.19684	7.39598	0.00353471	8.70192	-0.156626
BAO_09	BAO_09_cereb_l	1	cereb_l	cereb	0.931831	0.80367	39.0169	48.5484	58.4123	56.5685	56.7186	58.7282	57009.4	45.239	0.824293	8690.27	0.152436	57062	32.7636	50.6509	1.15988e+09	4.76988	8.96353	2.86075	81.2544	5.38673	42.4124	43.0625	11.8787	69.3757	3.78393	142.572	-0.332307	1.15988e+09	0.042608	45.3715	1047.24	31.7973	71097.9	-737.725	160.544	15.8806	0.819801	3.03149	3.07928	6.28433	0.00368623	8.61055	-0.185656
BAO_09	BAO_09_cereb_r	1	cereb_r	cereb	0.947933	0.828635	39.8716	48.1173	60.3075	56.4358	56.5685	60.3407	58708.8	45.6119	0.837905	8718.16	0.148498	58763	31.5063	49.3061	1.16738e+09	4.79432	9.49971	2.67954	61.7423	5.48792	40.7842	41.1077	9.80555	51.9367	3.93186	140.947	-0.161872	1.16738e+09	0.0409704	45.7737	1071.97	32.1756	68489.2	-377.224	162.521	15.7371	0.823224	3.04526	3.07431	6.03632	0.00342467	8.64863	-0.187613
BAO_10	BAO_10_cereb_l	0	cereb_l	cereb	0.940512	0.769817	37.1555	48.2654	58.8982	56.4358	56.5685	59.1101	54574.7	45.3941	0.826854	8414.91	0.154191	54629	31.123	49.7948	1.08717e+09	4.88599	9.70636	2.94989	65.5955	5.75609	40.8866	41.3584	2.49694	63.0985	4.02843	141.071	-0.244163	1.08717e+09	0.0393546	51.9391	1580.02	39.307	83429.9	-626.356	171.294	31.3806	0.690065	4.29131	3.51355	11.9331	0.00264544	9.1443	-0.120968
BAO_10	BAO_10_cereb_r	0	cereb_r	cereb	0.96074	0.799818	38.2134	47.7777	57.4891	55.3263	56.0892	57.81	56762	45.9019	0.841472	8488.21	0.14954	56814	31.4316	49.6246	1.13094e+09	4.84197	9.43359	2.89939	64.2936	5.59102	40.9156	41.3153	4.87858	59.415	3.91906	141.089	-0.251741	1.13094e+09	0.0404125	48.8741	1427.18	37.3361	72977.6	-560.775	161.404	28.6519	0.698087	4.1041	3.45464	10.8878	0.00282778	9.04017	-0.12429
BAO_11	BAO_11_cereb_l	1	cereb_l	cereb	0.948873	0.815775	39.3632	48.2525	58.8982	56.5685	56.7186	59.2621	58289.1	45.7855	0.83501	8706.64	0.14937	58343	29.7571	47.2434	1.12852e+09	4.79213	9.07887	2.95718	64.48	5.39108	38.9142	39.4094	10.9439	53.5361	3.76767	139.078	-0.247168	1.12852e+09	0.0421709	45.6352	889.508	29.3272	62625.5	-488.547	147.406	29.7268	0.663697	4.18479	3.47858	11.248	0.00295698	8.99532	-0.113187
BAO_11	BAO_11_cereb_r	1	cereb_r	cereb	0.955677	0.83114	39.7247	47.7954	59.5483	56.4358	56.3205	59.5987	58316.7	45.677	0.836883	8689.89	0.149012	58371	29.7913	47.3075	1.12934e+09	4.79719	9.07179	2.96216	61.8578	5.40185	38.9306	39.377	9.3378	52.52	3.77517	139.096	-0.239791	1.12934e+09	0.0419867	45.9051	951.057	30.3428	65035.9	-476.395	149.565	28.0794	0.683374	4.07118	3.44562	10.6431	0.00298502	8.97252	-0.11923
BAO_12	BAO_12_cereb_l	0	cereb_l	cereb	0.974131	0.822313	39.0141	47.4443	59.0339	56.5685	56.7186	59.439	56913.8	46.217	0.817805	8749.43	0.153731	56974	30.0965	48.8097	1.12032e+09	4.87816	9.83022	3.08096	60.9655	5.82584	40.0389	40.7127	7.31448	53.651	4.09785	140.227	-0.459303	1.12032e+09	0.039495	52.8667	1169.78	33.6032	100071	-1101.51	182.244	19.8595	0.803139	3.37544	3.22703	7.95209	0.0031239	8.85811	-0.171699
BAO_12	BAO_12_cereb_r	0	cereb_r	cereb	0.968126	0.845438	39.7601	47.029	58.7963	56.4358	56.5685	59.4475	56798.9	45.53	0.823038	8682.09	0.152857	56855	29.9954	48.8067	1.11544e+09	4.88267	9.87953	2.99583	64.325	5.82859	39.8803	40.5045	9.90909	54.4159	4.12193	140.068	-0.381473	1.11544e+09	0.0391765	52.5635	1027.52	31.418	95503.2	-895.462	181.697	20.0133	0.801231	3.38674	3.23364	8.0359	0.00307582	8.86863	-0.171542
BAO_13	BAO_13_cereb_l	1	cereb_l	cereb	0.949073	0.763838	36.5764	47.885	58.7963	56.4358	56.2228	59.1439	52846.6	45.4464	0.806196	8447.37	0.159847	52902	31.2055	51.4769	1.06315e+09	4.99642	10.9464	2.79449	65.6919	6.30495	41.548	41.8727	8.60052	57.0914	4.5128	141.762	-0.22857	1.06315e+09	0.0356812	60.6808	1202.51	34.0446	113618	-706.202	204.552	30.6788	0.738958	4.2466	3.5044	11.6301	0.00236143	9.26128	-0.137905
BAO_13	BAO_13_cereb_r	0	cereb_r	cereb	0.944655	0.738765	35.161	47.5943	58.8982	54.5894	54.5894	59.1439	49870.1	44.9602	0.792389	8268.74	0.165805	49925	34.0375	52.617	1.02886e+09	4.89074	9.90831	2.88728	66.5208	5.79884	43.374	43.5144	11.671	54.8499	4.0935	143.556	-0.200196	1.02886e+09	0.038818	52.1067	1115.31	32.8371	87067.2	-519.42	175.729	27.5608	0.728417	4.01163	3.41757	10.4653	0.00278108	9.06322	-0.139899
BAO_14	BAO_14_cereb_l	0	cereb_l	cereb	0.904481	0.805363	37.9073	47.0687	58.258	52.7731	53.6004	58.5577	50767.9	42.5727	0.812567	8159.89	0.160729	50821	37.4434	52.6635	1.07297e+09	4.62889	7.92769	3.32325	67.5536	4.76033	45.1766	45.4672	17.0598	50.4938	3.27883	145.302	-0.321207	1.07297e+09	0.047814	36.4386	835.603	28.6248	36725.2	-395.042	103.884	38.9862	0.453843	4.80889	3.65177	14.4586	0.00306757	8.92711	-0.0650433
BAO_14	BAO_14_cereb_r	0	cereb_r	cereb	0.921371	0.835842	39.5405	47.3061	59.5483	54.3323	55.5788	59.7076	53864.1	43.5865	0.809141	8524.31	0.158256	53919	35.1095	52.3126	1.1213e+09	4.77389	8.95622	3.07216	69.1522	5.32388	44.0536	44.5318	10.0208	59.1314	3.7146	144.209	-0.317575	1.1213e+09	0.0426802	44.6528	1215.14	34.5237	55080.1	-566.038	134.056	41.074	0.529959	4.93066	3.69145	15.3237	0.00257375	9.15135	-0.0772539
BAO_15	BAO_15_cereb_l	1	cereb_l	cereb	0.932744	0.805844	39.0846	48.5014	58.8982	55.5788	55.5788	59.338	57237	45.2394	0.832133	8631.3	0.150799	57291	32.5038	50.329	1.15081e+09	4.79615	9.86483	2.57092	62.4426	5.55378	41.567	41.8082	15.7343	46.7083	4.03892	141.729	-0.12597	1.15081e+09	0.0404204	45.9496	761.777	26.9723	61802.5	-248.671	158.662	21.5718	0.760498	3.58481	3.27218	8.05307	0.00297779	8.84074	-0.150752
BAO_15	BAO_15_cereb_r	1	cereb_r	cereb	0.938302	0.811736	38.9354	47.9655	60.4401	56.1427	56.5685	60.4731	56461.9	45.0062	0.832427	8550.17	0.151433	56516	33.3813	49.9749	1.13481e+09	4.70812	8.9022	2.6901	63.0276	5.1361	41.5598	41.4452	19.3881	43.6395	3.67048	141.702	0.0175928	1.13481e+09	0.0435766	40.2169	553.545	22.8979	48787.7	52.1331	136.707	19.797	0.746725	3.43996	3.21824	7.37742	0.00334903	8.6902	-0.145924
BAO_16	BAO_16_cereb_l	0	cereb_l	cereb	0.938863	0.81	39.3706	48.6057	59.0339	56.3205	56.3205	59.439	58651.1	45.6341	0.836606	8725.98	0.148778	58705	30.6488	47.1008	1.14342e+09	4.69588	8.47808	3.00876	60.3642	5.07505	39.4163	40.0018	9.13626	51.228	3.5386	139.562	-0.369264	1.14342e+09	0.0451799	40.514	979.711	30.8338	54383.7	-638.582	136.798	20.8609	0.735055	3.50696	3.26187	8.00498	0.00343522	8.70677	-0.136799
BAO_16	BAO_16_cereb_r	0	cereb_r	cereb	0.963188	0.840561	39.6923	47.2213	57.3149	56.3205	56.2228	57.463	57877.3	45.483	0.845511	8557.96	0.147864	57930	30.5501	46.3245	1.12045e+09	4.64277	7.9458	3.12885	59.9021	4.84926	38.9384	39.4598	7.31137	52.5907	3.34927	139.073	-0.357767	1.12045e+09	0.0472784	37.4932	1074.58	32.3908	46457.9	-522.202	123.739	22.0854	0.696689	3.58634	3.30239	8.65561	0.00357384	8.67807	-0.121448
BAO_17	BAO_17_cereb_l	0	cereb_l	cereb	0.949945	0.820731	39.3489	47.9437	58.7963	56.5685	56.7186	59.1101	57661.9	45.5438	0.836698	8626.64	0.149607	57716	32.6174	48.7578	1.1473e+09	4.7147	8.46188	3.27632	60.6151	5.06314	40.8454	41.1832	10.6264	49.9887	3.49671	140.991	-0.295672	1.1473e+09	0.0449418	40.9739	1012	31.3395	60407.5	-491.387	137.771	18.4163	0.763615	3.27054	3.16653	7.15747	0.00387377	8.61796	-0.158085
BAO_17	BAO_17_cereb_r	0	cereb_r	cereb	0.970827	0.854986	40.0351	46.8254	59.6657	56.4358	56.2228	59.9667	57146	45.4594	0.838783	8553.79	0.149683	57201	32.2677	49.1655	1.13734e+09	4.75853	8.86641	3.01951	62.6007	5.24495	40.8547	41.0455	8.83281	53.7679	3.67599	141.008	-0.194073	1.13734e+09	0.0429166	43.1466	1142.58	33.3172	62824.1	-313.151	147.791	17.631	0.786379	3.19694	3.13805	6.90615	0.00370531	8.64503	-0.170756
BAO_18	BAO_18_cereb_l	0	cereb_l	cereb	0.934796	0.814148	39.3106	48.2844	58.258	55.3263	56.0892	58.8812	57331.8	45.1361	0.833498	8626.67	0.150469	57385	33.2133	49.3488	1.15178e+09	4.66903	8.33664	2.83375	62.1423	4.95025	41.5375	41.8627	16.9612	45.1811	3.46998	141.672	-0.161153	1.15178e+09	0.045504	38.2139	701.537	25.9157	49218.3	-296.731	133.855	14.2002	0.807956	2.88889	2.98998	5.40146	0.00432131	8.41476	-0.187422
BAO_18	BAO_18_cereb_r	0	cereb_r	cereb	0.966295	0.838856	39.8219	47.4717	59.5483	55.7315	55.9017	59.6741	58589.9	45.8716	0.844455	8638.85	0.147446	58644	33.2801	49.5693	1.18141e+09	4.68554	8.59141	2.81678	63.1823	5.04776	41.7959	42.2038	14.5102	48.6721	3.56369	141.935	-0.238967	1.18141e+09	0.0447773	39.3811	826.063	28.2001	51880.3	-441.192	137.952	14.6799	0.807411	2.93881	3.01622	5.59701	0.00414594	8.46052	-0.184237
BAO_19	BAO_19_cereb_l	1	cereb_l	cereb	0.946542	0.825927	39.2851	47.5648	56.8507	56.5685	56.2939	56.9473	56935.1	45.0221	0.841656	8503.6	0.149356	56989	30.7385	48.98	1.12283e+09	4.85638	9.46393	3.02502	63.3596	5.63187	40.1879	40.5798	9.30462	54.055	3.93473	140.366	-0.303673	1.12283e+09	0.0402	49.9585	1036.23	31.6198	83600.9	-661.757	169.265	23.6235	0.754726	3.71437	3.35007	9.24939	0.00290095	8.96548	-0.143523
BAO_19	BAO_19_cereb_r	0	cereb_r	cereb	0.952344	0.825189	39.3823	47.7252	59.5483	56.4358	56.0803	59.7997	57628.6	45.4507	0.841067	8578.52	0.148859	57682	30.8476	49.338	1.14367e+09	4.86123	9.48649	3.02171	61.2857	5.6706	40.6289	41.1072	9.58085	51.7048	3.95566	140.809	-0.347225	1.14367e+09	0.0401052	50.6945	1065.82	32.073	87674	-832.466	172.097	23.5253	0.759094	3.70306	3.3403	9.20121	0.0029095	8.96101	-0.146049
BAO_20	BAO_20_cereb_l	0	cereb_l	cereb	0.94071	0.790747	38.3126	48.4512	58.4123	56.1427	56.5685	58.7452	56753.3	45.5786	0.835095	8552.15	0.15069	56807	31.6518	48.5464	1.12321e+09	4.74327	8.56184	3.0821	62.4721	5.16289	40.463	40.8135	6.93484	55.5373	3.56848	140.614	-0.23658	1.12321e+09	0.0439542	42.551	1246.4	34.8966	58697.3	-443.869	139.357	24.8705	0.696765	3.82831	3.36517	9.46266	0.00324739	8.84256	-0.124582
BAO_20	BAO_20_cereb_r	0	cereb_r	cereb	0.950228	0.814844	39.1868	48.0911	59.8164	55.109	55.5428	59.9667	58166.1	45.6976	0.842462	8617.49	0.148153	58220	31.8097	48.7444	1.15249e+09	4.75661	8.75723	3.00044	63.77	5.23104	40.5428	40.7817	11.7715	51.9986	3.64128	140.696	-0.228779	1.15249e+09	0.0431965	43.2232	928.455	30.001	58376.2	-415.584	140.209	26.6298	0.680297	3.94359	3.41077	10.2671	0.00311314	8.89868	-0.118184
BAO_21	BAO_21_cereb_l	1	cereb_l	cereb	0.908068	0.808554	39.3751	48.6982	58.0517	56.1427	56.5685	58.2924	55251.6	44.2212	0.79608	8812.33	0.159494	55302	33.2546	50.7903	1.1227e+09	4.77825	8.92185	2.94594	97.1456	5.34106	42.3254	42.646	16.0298	81.1158	3.74221	142.482	-0.155951	1.1227e+09	0.042163	44.6616	743.379	26.6815	63239.5	-337.127	150.86	24.9662	0.715808	3.83605	3.36649	9.49442	0.00304488	8.90228	-0.131805
BAO_21	BAO_21_cereb_r	0	cereb_r	cereb	0.946601	0.810964	38.4452	47.4068	59.6657	55.4437	55.3263	59.7411	54387.6	44.8753	0.827212	8392.04	0.1543	54441	31.8191	49.8721	1.08479e+09	4.82323	9.3939	2.75253	66.1667	5.52394	40.992	41.196	16.0766	50.0901	3.90228	141.159	-0.0654751	1.08479e+09	0.0405534	47.2057	676.27	25.3397	68267.5	-148.844	159.92	23.2481	0.745904	3.71668	3.32194	8.73026	0.00298996	8.90772	-0.144142
BAO_22	BAO_22_cereb_l	0	cereb_l	cereb	0.928894	0.815593	39.3721	48.2742	58.8982	56.0089	56.4358	59.338	56979	44.8416	0.83159	8610.96	0.151125	57033	33.0688	50.4605	1.15481e+09	4.77297	8.95919	2.97371	64.1648	5.33144	42.1392	42.5355	9.90751	54.2573	3.73021	142.296	-0.306142	1.15481e+09	0.0424618	44.5908	1159.67	33.582	64992.6	-576.455	150.728	23.0783	0.734119	3.68667	3.32504	8.8583	0.00314495	8.85056	-0.137505
BAO_22	BAO_22_cereb_r	0	cereb_r	cereb	0.925475	0.82795	39.7638	48.0268	59.203	56.4358	56.4358	59.7411	56764.4	44.4476	0.830745	8598.06	0.151469	56818	32.5133	50.7867	1.15079e+09	4.82115	9.5237	2.81395	63.6779	5.58585	42.1469	42.6532	12.9541	50.7238	3.96063	142.316	-0.320311	1.15079e+09	0.0406002	48.1605	968.713	30.5432	75048.7	-720.935	165.53	22.225	0.763004	3.63144	3.30146	8.4338	0.00298488	8.8886	-0.148615
BAO_23	BAO_23_cereb_l	1	cereb_l	cereb	0.969239	0.836901	38.283	45.7438	57.8014	54.1479	53.6004	57.9396	51890.4	44.3367	0.824825	8156.68	0.157191	51944	32.6551	50.4834	1.04851e+09	4.84746	9.14284	3.32346	66.6989	5.55782	41.9	42.391	7.08193	59.6169	3.81705	142.075	-0.39232	1.04851e+09	0.0411503	49.7727	1284.8	35.41	83596.9	-861.708	158.067	34.3606	0.642352	4.4952	3.57544	13.0327	0.00272716	9.14075	-0.104587
BAO_23	BAO_23_cereb_r	1	cereb_r	cereb	0.969944	0.793625	37.0113	46.6357	58.0517	54.3415	52.6308	58.7452	53229.7	45.234	0.835137	8194	0.153937	53282	31.3413	49.7616	1.05858e+09	4.88502	9.22973	3.21923	65.6396	5.66091	40.7681	41.0946	11.3056	54.334	3.86915	140.952	-0.278273	1.05858e+09	0.0401461	51.9242	950.729	30.2931	89591.8	-620.795	166.367	34.132	0.659066	4.50456	3.5892	12.8939	0.00257432	9.20285	-0.105732
BAO_24	BAO_24_cereb_l	0	cereb_l	cereb	0.955419	0.826243	39.3934	47.6778	58.258	56.4358	56.7186	59.338	57178.5	45.5522	0.829545	8652.32	0.151321	57232	31.7796	48.7547	1.13491e+09	4.7794	8.67614	3.46053	65.1563	5.30725	40.6567	41.1762	7.1754	57.9809	3.6278	140.819	-0.460165	1.13491e+09	0.0433742	45.7039	1196.64	34.1535	75905.3	-908.451	148.02	27.3265	0.68762	4.01332	3.43563	10.421	0.00299393	8.94524	-0.116342
BAO_24	BAO_24_cereb_r	0	cereb_r	cereb	0.980703	0.853163	39.6548	46.4798	59.6657	56.1427	56.4358	59.9667	56565.4	45.5829	0.836069	8523.33	0.150681	56620	31.462	48.5703	1.11988e+09	4.78088	8.5412	3.39781	64.3567	5.29229	40.4736	41.0741	12.0824	52.2743	3.56907	140.637	-0.454245	1.11988e+09	0.043723	45.9952	868.985	28.9594	76135	-904.844	149.023	27.6746	0.686092	4.05216	3.45134	10.5082	0.00300341	8.96054	-0.113584
BAO_25	BAO_25_cereb_l	0	cereb_l	cereb	0.960493	0.799826	38.1908	47.7489	58.8982	54.7449	53.6004	59.0339	55996.9	45.8625	0.82976	8530.49	0.152339	56050	33.4043	49.2484	1.12825e+09	4.65283	8.1663	2.99863	63.6007	4.88702	41.7453	42.1855	15.6067	47.9939	3.40085	141.878	-0.273073	1.12825e+09	0.0465363	37.6748	763.357	27.1245	48485.6	-445.851	128.587	18.1237	0.752633	3.26377	3.15606	6.9251	0.00393342	8.5597	-0.151769
BAO_25	BAO_25_cereb_r	0	cereb_r	cereb	0.971346	0.813316	38.6512	47.523	60.4401	55.3173	54.9181	60.5145	57412.8	46.1613	0.841385	8553.85	0.148989	57467	33.3239	49.192	1.15568e+09	4.65374	8.06508	3.03752	61.4544	4.86618	41.6783	42.0886	13.5448	47.9096	3.37313	141.811	-0.235776	1.15568e+09	0.0467013	37.6314	871.666	29.0606	48134	-389.98	127.372	18.7912	0.742408	3.33565	3.17848	7.09203	0.00390409	8.57904	-0.147051
BAO_26	BAO_26_cereb_l	0	cereb_l	cereb	0.947112	0.81482	39.3899	48.3418	58.8982	55.5788	56.7186	59.3127	58552.8	45.7852	0.835344	8729.39	0.149086	58607	29.6787	46.3341	1.12513e+09	4.72266	8.7133	2.91536	59.6048	5.14525	38.4071	38.8028	10.1536	49.4512	3.62064	138.556	-0.212422	1.12513e+09	0.0440022	41.3152	862.559	28.8488	56666.1	-377.582	141.264	20.0502	0.751083	3.44346	3.23274	7.64884	0.00344575	8.71565	-0.146858
BAO_26	BAO_26_cereb_r	0	cereb_r	cereb	0.954687	0.830619	39.9534	48.1008	59.8164	56.4358	56.5685	59.8916	59541.9	45.9212	0.843104	8746.18	0.146891	59597	28.8733	46.0583	1.1315e+09	4.74171	9.24232	2.62227	65.2009	5.28973	37.6354	37.7583	15.0006	50.2003	3.80697	137.789	-0.00969941	1.1315e+09	0.0422787	42.3619	562.853	23.0344	55382	-26.2476	147.665	18.5981	0.77608	3.32562	3.17854	7.02157	0.00333997	8.69451	-0.15998
BAO_27	BAO_27_cereb_l	1	cereb_l	cereb	0.942782	0.805427	39.1911	48.6587	58.8982	56.5685	56.7186	59.2453	58491	45.8746	0.832273	8755.42	0.149689	58545	32.0077	48.4721	1.16207e+09	4.67914	8.38917	2.84397	60.4344	5.00468	40.7481	41.2027	14.6757	45.7587	3.50859	140.887	-0.218686	1.16207e+09	0.0453511	39.2077	766.313	27.1376	51186.8	-386.988	136.446	17.0044	0.778108	3.18186	3.13052	6.46082	0.0037162	8.57524	-0.159933
BAO_27	BAO_27_cereb_r	1	cereb_r	cereb	0.940743	0.828436	39.9427	48.2146	59.5483	56.4358	56.5685	59.716	58654.5	45.3576	0.837558	8716.39	0.148606	58709	31.3241	48.7841	1.16531e+09	4.73292	8.86777	2.73164	60.7232	5.26971	40.7332	41.3992	14.0344	46.6887	3.71712	140.886	-0.294239	1.16531e+09	0.043508	43.0513	771.066	27.1475	61500.5	-614.252	152.644	16.3322	0.806469	3.11219	3.10023	6.23114	0.00365034	8.6025	-0.17551
BAO_28	BAO_28_cereb_l	0	cereb_l	cereb	0.95641	0.823087	39.4102	47.881	58.7963	54.9181	56.2939	59.1101	57801.6	45.7938	0.832975	8679.18	0.150155	57855	32.1232	49.0579	1.15227e+09	4.75136	8.46439	3.21871	66.6431	5.17169	40.9729	41.3498	8.67837	57.9647	3.55087	141.126	-0.300019	1.15227e+09	0.0439763	43.1704	1145.83	33.3722	69882.1	-587.058	147.81	19.2994	0.768675	3.37192	3.20885	7.42133	0.00346609	8.72207	-0.1542
BAO_28	BAO_28_cereb_r	0	cereb_r	cereb	0.957476	0.837381	39.8723	47.6156	60.3075	56.2228	56.3205	60.3407	58321.1	45.5907	0.840765	8650.21	0.14832	58376	31.5939	48.6596	1.15471e+09	4.75476	8.61945	3.04979	70.3632	5.21523	40.4895	40.8743	11.4686	58.8946	3.61312	140.643	-0.237332	1.15471e+09	0.0435237	43.2662	924.371	29.8749	65099.3	-445.61	147.434	19.9939	0.760771	3.42341	3.2367	7.77215	0.00336203	8.75195	-0.149261
BAO_29	BAO_29_cereb_l	0	cereb_l	cereb	0.946042	0.803309	38.8038	48.3049	58.8982	56.5685	56.7186	59.2115	56735.3	45.6985	0.816805	8741.81	0.154081	56789	29.8325	49.6514	1.11395e+09	4.96407	10.4833	2.86211	61.6194	6.10158	39.8492	40.0627	5.96122	55.6581	4.31914	140.056	-0.194837	1.11395e+09	0.0367582	57.8115	1292.12	35.3136	112998	-472.528	201.043	20.7815	0.812273	3.47191	3.25391	8.15695	0.00278306	8.9873	-0.178299
BAO_29	BAO_29_cereb_r	0	cereb_r	cereb	0.957966	0.823004	39.3346	47.794	60	56.4358	56.5685	60.1332	57613.3	45.785	0.827687	8715.65	0.151278	57668	29.9043	49.3989	1.13155e+09	4.94	10.0457	2.99201	64.9342	5.97894	39.8768	40.3011	8.97217	55.9621	4.18578	140.078	-0.283942	1.13155e+09	0.0378173	56.2335	1091.17	32.364	112164	-733.032	195.299	20.3326	0.810986	3.4219	3.24059	8.07941	0.00293407	8.94331	-0.177884
BAO_31	BAO_31_cereb_l	0	cereb_l	cereb	0.949839	0.829742	39.3722	47.4511	58.258	54.7449	54.9181	59.0339	56537	45.0709	0.83119	8570.49	0.151591	56591	33.0396	50.924	1.14979e+09	4.84488	9.07449	3.50474	64.1464	5.57098	42.3619	42.9661	5.53308	58.6133	3.79101	142.54	-0.534673	1.14979e+09	0.0414398	50.6728	1470.76	37.9256	95218.5	-1223.45	163.109	33.4674	0.658894	4.44516	3.57997	12.8028	0.00260312	9.15285	-0.102254
BAO_31	BAO_31_cereb_r	0	cereb_r	cereb	0.950666	0.851978	39.9335	46.8715	58.6003	56.4358	56.1427	58.8133	55698.5	44.5591	0.823143	8568.5	0.153837	55753	34.3404	50.8951	1.14481e+09	4.74522	8.087	4.01888	66.3634	5.17558	43.1362	43.8357	2.02192	64.3415	3.41434	143.295	-0.696109	1.14481e+09	0.0456986	45.5742	1769.05	41.7107	91012.9	-1430.12	145.62	28.5645	0.671743	4.11747	3.4762	10.8818	0.00318417	8.92525	-0.105818
BAO_32	BAO_32_cereb_l	1	cereb_l	cereb	0.943219	0.804757	38.5921	47.955	58.258	56.5685	56.4358	58.7026	55656.6	45.2321	0.823628	8559.16	0.153785	55711	31.9627	50.4098	1.1158e+09	4.86528	9.73918	2.83391	63.4683	5.69918	41.344	41.5334	11.8608	51.6075	4.02694	141.522	-0.182472	1.1158e+09	0.0394017	50.269	985.65	30.7887	81761	-397.051	172.522	21.7017	0.776165	3.55203	3.26971	8.41007	0.00308546	8.89516	-0.161814
BAO_32	BAO_32_cereb_r	0	cereb_r	cereb	0.9607	0.809409	38.5394	47.6142	59.5483	55.7315	55.7315	59.8749	56459.3	45.743	0.83623	8511.03	0.150746	56513	28.967	48.6853	1.09169e+09	4.94542	10.5686	2.62805	64.3312	6.08307	38.7857	38.7772	11.7615	52.5697	4.36925	138.988	0.0430655	1.09169e+09	0.036716	56.113	837.483	28.1833	96234.5	147.763	194.789	22.0601	0.796283	3.59488	3.28425	8.46507	0.00279216	9.00166	-0.170145
BAO_33	BAO_33_cereb_l	1	cereb_l	cereb	0.950373	0.825181	39.4502	47.808	58.4123	54.4518	55.5788	58.9406	57213.3	45.4354	0.830204	8648.96	0.15117	57267	29.7295	48.4415	1.11746e+09	4.88084	9.51863	2.98219	64.6344	5.71788	39.5048	39.9453	7.88925	56.7451	3.98153	139.69	-0.264506	1.11746e+09	0.039626	51.6111	1122.74	32.9318	89841.2	-595.771	175.687	22.7473	0.770335	3.65674	3.31755	8.77578	0.00290986	8.96238	-0.152556
BAO_33	BAO_33_cereb_r	0	cereb_r	cereb	0.952033	0.820594	39.3632	47.9691	59.0339	56.1427	56.3205	59.7411	58094	45.6682	0.839162	8644.22	0.148797	58147	30.1647	47.7298	1.12911e+09	4.80483	9.03812	2.99609	64.5305	5.39991	39.184	39.4971	11.1387	53.3918	3.76333	139.349	-0.169956	1.12911e+09	0.0418068	46.0543	851.947	28.6052	70414.8	-325.59	155.933	21.1734	0.760483	3.52264	3.26687	8.18866	0.00321422	8.8295	-0.150878
BAO_34	BAO_34_cereb_l	1	cereb_l	cereb	0.95243	0.807809	39.0694	48.3646	59.0339	56.4358	56.7186	59.2874	58321.7	46.0639	0.834634	8713.81	0.14941	58376	32.5401	48.9966	1.16874e+09	4.66313	8.13664	2.88515	61.5029	4.94495	41.3583	41.8795	10.9434	50.5595	3.42617	141.495	-0.286273	1.16874e+09	0.0461992	38.6888	1035.19	31.7135	50980.1	-515.821	134.205	16.4523	0.781366	3.11844	3.10657	6.3067	0.00394909	8.52476	-0.162906
BAO_34	BAO_34_cereb_r	1	cereb_r	cereb	0.954827	0.829675	39.8835	48.0713	60.208	56.3205	56.5685	60.2412	59304	45.8997	0.842012	8734.17	0.147278	59358	31.7075	47.2113	1.16283e+09	4.60562	8.14436	2.76471	59.6641	4.77176	39.8389	40.1882	15.5759	44.0882	3.37798	139.965	-0.157387	1.16283e+09	0.0473224	35.1789	660.651	25.1937	39474.4	-226.88	120.651	16.9365	0.753631	3.16497	3.1241	6.48985	0.00392827	8.48935	-0.149313
BAO_35	BAO_35_cereb_l	1	cereb_l	cereb	0.941984	0.802869	38.9024	48.4542	58.8982	55.4437	56.2939	59.2115	57739.8	45.6431	0.835258	8649.28	0.149798	57792	32.4281	50.8125	1.17262e+09	4.80516	9.5152	2.69702	61.861	5.581	42.2761	42.991	13.1589	48.7022	3.96584	142.444	-0.332744	1.17262e+09	0.0409926	47.7947	916.584	29.6114	78822.9	-834.772	173.183	14.1947	0.848417	2.89688	3.00287	5.41138	0.0037261	8.58794	-0.20646
BAO_35	BAO_35_cereb_r	1	cereb_r	cereb	0.957445	0.831593	39.9324	48.0191	60.3075	56.2228	56.4358	60.3821	59448	45.9757	0.842833	8739.79	0.147016	59502	32.1195	47.4457	1.16832e+09	4.60801	7.92395	2.88697	60.3532	4.71627	40.0005	40.197	18.6492	41.704	3.29679	140.125	-0.0846563	1.16832e+09	0.0476762	34.9027	526.119	22.3449	42442.5	-138.2	121.535	14.2378	0.790001	2.90888	3.0011	5.37166	0.00435131	8.37133	-0.174392
BAO_36	BAO_36_cereb_l	0	cereb_l	cereb	0.950365	0.821234	39.4177	47.9981	58.7282	56.4358	56.7186	59.1439	57538.5	45.6157	0.824846	8738.09	0.151865	57592	30.2802	47.9953	1.12431e+09	4.82591	9.08772	3.28256	62.9363	5.50627	39.5468	40.0935	7.16123	55.7751	3.79376	139.721	-0.427149	1.12431e+09	0.0416388	48.5987	1128.21	33.0231	91750.2	-940.744	169.072	18.3252	0.804086	3.26126	3.1799	7.2603	0.00336411	8.77083	-0.172174
BAO_36	BAO_36_cereb_r	0	cereb_r	cereb	0.960267	0.847062	40.1038	47.3446	58.0517	56.3205	56.4358	58.6941	57898.3	45.4635	0.835897	8658.48	0.149546	57953	29.8579	48.3013	1.13162e+09	4.87421	9.47924	3.07994	63.5699	5.70366	39.5528	40.0575	8.77368	54.7962	3.96022	139.737	-0.338689	1.13162e+09	0.039966	51.4883	1065.32	32.0231	95982.5	-787.91	179.078	19.7188	0.801268	3.35237	3.22436	8.0077	0.00318227	8.86024	-0.171959
BAO_37	BAO_37_cereb_l	0	cereb_l	cereb	0.944744	0.809891	39.1707	48.3654	58.8982	56.4358	56.7186	59.1101	57593.2	45.6929	0.827506	8715.54	0.151329	57647	30.8234	48.734	1.1364e+09	4.83184	9.33816	3.01905	63.5128	5.55904	40.2309	40.7097	6.36198	57.1509	3.89503	140.403	-0.302658	1.1364e+09	0.0409346	48.4005	1235.06	34.6613	75160.8	-639.386	161.039	26.414	0.717896	3.95994	3.42535	10.057	0.00275006	9.01135	-0.125518
BAO_37	BAO_37_cereb_r	0	cereb_r	cereb	0.958131	0.838821	39.7464	47.3836	58.1378	56.2228	56.5685	58.3524	57577.1	45.3997	0.838212	8602.61	0.14941	57630	30.1797	48.7936	1.13364e+09	4.8694	9.44556	3.14644	71.8821	5.69976	40.0694	40.6668	7.28675	64.5954	3.96454	140.253	-0.381026	1.13364e+09	0.0401934	51.496	1159.79	33.5211	90223.8	-891.028	172.529	28.0462	0.719996	4.04642	3.46456	10.9826	0.0026588	9.08827	-0.125678
BAO_38	BAO_38_cereb_l	0	cereb_l	cereb	0.947765	0.818144	39.4091	48.1689	58.8982	56.3205	56.5685	59.1439	57924.6	45.6528	0.828744	8735.86	0.150814	57979	28.8752	46.9827	1.11219e+09	4.84109	8.96412	3.06356	63.0576	5.50487	38.3255	38.6398	9.97112	53.0865	3.78449	138.501	-0.204014	1.11219e+09	0.0412012	48.657	923.734	29.7918	83161.7	-430.558	166.127	21.4052	0.771237	3.51635	3.26439	8.37868	0.00331644	8.85824	-0.159274
BAO_38	BAO_38_cereb_r	0	cereb_r	cereb	0.953639	0.835379	39.4724	47.2508	60.4401	54.8179	54.0833	60.4731	56974.8	45.0602	0.839594	8528.45	0.149688	57028	29.0069	49.4009	1.11025e+09	5.00765	10.6392	2.79782	64.5577	6.26595	39.3104	39.3163	10.2494	54.3083	4.41238	139.529	-0.109142	1.11025e+09	0.0357934	61.0746	937.479	29.8219	127699	-318.098	215.323	22.8041	0.80819	3.62184	3.30711	8.9999	0.0027037	9.09573	-0.17659
BAO_39	BAO_39_cereb_l	1	cereb_l	cereb	0.955089	0.810334	38.5088	47.5221	59.0339	56.4358	56.3205	59.1101	55285.8	45.3879	0.816922	8591.04	0.155393	55341	31.0886	47.3269	1.0779e+09	4.72805	8.4398	3.41143	61.1766	5.10555	39.4101	39.7571	7.78351	53.3931	3.49888	139.561	-0.39336	1.0779e+09	0.0447952	42.2075	1114.85	32.9191	68730.2	-665.905	143.135	18.417	0.771633	3.23966	3.16999	7.4314	0.00382696	8.63843	-0.160278
BAO_39	BAO_39_cereb_r	0	cereb_r	cereb	0.992088	0.842108	39.1979	46.5474	58.1378	56.4358	56.4358	59.1439	56940.6	46.1791	0.835213	8569.75	0.150503	56995	29.7055	46.9959	1.09871e+09	4.80355	9.23978	3.07869	60.2023	5.44396	38.6757	39.1017	8.71749	51.4848	3.82719	138.843	-0.278549	1.09871e+09	0.0417792	46.345	1008.2	31.1955	75268.5	-520.057	159.405	19.2522	0.784055	3.33319	3.20352	7.65462	0.003398	8.76279	-0.16504
BAO_40	BAO_40_cereb_l	0	cereb_l	cereb	0.937145	0.801032	38.5745	48.156	58.7963	56.5685	56.5685	58.8643	56584.5	45.1291	0.833246	8554.13	0.151174	56638	32.5963	49.7314	1.13817e+09	4.76765	8.71395	3.31163	63.0357	5.28809	41.6003	42.1492	8.95776	54.078	3.6452	141.759	-0.447605	1.13817e+09	0.0433716	44.9253	1198.13	34.1547	71978	-822.707	148.576	22.2149	0.739434	3.59384	3.30747	8.77224	0.00330995	8.80878	-0.137685
BAO_40	BAO_40_cereb_r	1	cereb_r	cereb	0.914601	0.803975	38.1885	47.4997	57.6281	55.5788	55.2268	57.8446	51786.6	43.4432	0.80347	8362.3	0.161476	51842	31.7074	51.4082	1.04679e+09	4.95808	10.1641	3.07503	67.2005	6.05596	41.8945	42.387	8.56118	58.6393	4.23536	142.098	-0.34667	1.04679e+09	0.0374206	57.884	1225.83	34.3814	119775	-962.77	198.153	23.1823	0.790216	3.69926	3.33967	8.94276	0.00269772	9.06193	-0.160103
BAO_41	BAO_41_cereb_l	1	cereb_l	cereb	0.936505	0.816257	39.4041	48.2742	58.8982	55.0091	55.9017	59.1439	57635.7	45.209	0.835007	8641.48	0.149933	57689	33.7352	49.8018	1.16461e+09	4.67409	8.25803	2.94153	63.1465	4.93384	41.9484	42.0994	12.9931	50.1534	3.43634	142.083	-0.15226	1.16461e+09	0.0455684	38.3808	949.726	30.3372	50781	-232.05	132.983	15.4661	0.791285	3.01335	3.05865	5.95176	0.00402231	8.49125	-0.173047
BAO_41	BAO_41_cereb_r	1	cereb_r	cereb	0.95893	0.841375	40.0266	47.5728	60	55.5788	56.0892	60.208	58318.9	45.619	0.837201	8686.82	0.148954	58374	32.4736	49.4207	1.16669e+09	4.73502	8.59145	2.87619	63.5272	5.1714	41.2253	41.5403	15.3158	48.2114	3.61015	141.374	-0.157273	1.16669e+09	0.0436508	41.9261	741.55	26.6163	61376.5	-294.141	147.723	15.2308	0.812714	2.98934	3.05135	5.88835	0.00382877	8.55679	-0.18402
BAO_42	BAO_42_cereb_l	1	cereb_l	cereb	0.944371	0.808445	39.3453	48.6679	58.8982	56.5685	56.7186	59.2115	58908.5	45.9606	0.835331	8764.84	0.148787	58962	34.9331	49.0844	1.19454e+09	4.51709	7.39849	3.19661	65.8098	4.42935	42.2262	42.5553	18.2602	47.5497	3.06799	142.336	-0.336712	1.19454e+09	0.0514009	31.2383	630.82	24.6391	37706.1	-424.445	108.653	13.7164	0.775752	2.85038	2.9812	5.21118	0.00470179	8.259	-0.164707
BAO_42	BAO_42_cereb_r	0	cereb_r	cereb	0.958778	0.831069	39.8253	47.9206	59.8164	56.4358	56.5685	59.9667	59064.1	45.9452	0.839278	8738.98	0.147957	59119	34.5451	49.5311	1.19847e+09	4.59001	7.77489	3.22096	60.4875	4.66135	42.2587	42.6133	9.72656	50.761	3.23589	142.38	-0.334315	1.19847e+09	0.0487063	34.5638	1160.5	33.6866	44460.7	-438.864	119.179	16.3456	0.758633	3.08394	3.09374	6.38011	0.00416661	8.44225	-0.154435
BAO_43	BAO_43_cereb_l	0	cereb_l	cereb	0.94634	0.81316	39.4051	48.4592	59.0339	55.5788	56.7186	59.2115	58770.8	45.8589	0.837232	8731.31	0.148565	58825	30.2327	46.9553	1.14182e+09	4.70256	8.46922	2.9512	65.6102	5.08986	39.1749	39.7187	10.8817	54.7285	3.54632	139.321	-0.311981	1.14182e+09	0.0448945	40.7313	906.576	29.615	55252.9	-572.416	138.081	19.9847	0.746816	3.44326	3.2367	7.63043	0.00346281	8.69303	-0.141668
BAO_43	BAO_43_cereb_r	1	cereb_r	cereb	0.945367	0.827137	39.8209	48.1431	58.7963	56.4358	56.5685	59.5987	59057.8	45.5129	0.845001	8679.18	0.146961	59112	29.8794	46.7517	1.14282e+09	4.70598	8.43082	2.88711	60.9493	5.08756	38.8966	39.3926	13.0638	47.8855	3.54373	139.044	-0.237318	1.14282e+09	0.0448654	40.9195	722.088	26.319	53946.3	-471.717	138.112	20.5279	0.740912	3.49356	3.25741	7.82331	0.00343186	8.71037	-0.138785
BAO_44	BAO_44_cereb_l	1	cereb_l	cereb	0.936428	0.81102	39.4411	48.6314	57.4891	56.3205	56.2228	58.1808	58637	45.5398	0.837297	8717.38	0.148667	58691	26.888	46.0236	1.10109e+09	4.89413	10.5981	2.53378	61.5577	5.9586	36.7769	37.1783	10.0197	51.538	4.33429	136.97	-0.108672	1.10109e+09	0.0378115	52.9301	776.771	27.1431	82545.9	-288.306	183.784	23.6902	0.771425	3.76628	3.35477	8.91579	0.00255636	9.03147	-0.14852
BAO_44	BAO_44_cereb_r	1	cereb_r	cereb	0.954044	0.830152	39.9245	48.093	60.4401	56.4358	56.5685	60.4483	59390.6	45.8829	0.840871	8754.53	0.147406	59444	28.3566	47.3985	1.14018e+09	4.88731	10.4863	2.60038	66.7878	5.91702	38.3052	38.8045	10.4368	56.351	4.29034	138.495	-0.181946	1.14018e+09	0.0381971	52.4833	862.566	28.6799	83552.5	-479.424	183.457	23.3477	0.774082	3.71559	3.33797	8.91076	0.00265862	9.00692	-0.152337
BAO_45	BAO_45_cereb_l	0	cereb_l	cereb	0.930633	0.804124	39.3838	48.9773	59.0339	56.4358	56.7186	59.338	58854	45.5799	0.836597	8746.17	0.148608	58908	32.666	49.5831	1.18613e+09	4.70861	8.5102	2.88111	61.7362	5.13216	41.7531	42.3397	14.9195	46.8167	3.57781	141.899	-0.343191	1.18613e+09	0.0445689	41.385	822.818	28.1279	58800.8	-674.702	144.344	17.8036	0.780154	3.25846	3.15731	6.71478	0.00356906	8.63369	-0.159235
BAO_45	BAO_45_cereb_r	0	cereb_r	cereb	0.953683	0.831604	40.0416	48.1499	60.4401	56.4358	56.5685	60.5145	59560	45.9197	0.840505	8775	0.14733	59614	32.4852	49.2891	1.19869e+09	4.6783	8.26911	2.91303	61.4802	5.05447	41.6583	42.3447	17.0769	44.4033	3.5102	141.801	-0.407682	1.19869e+09	0.0458455	40.3583	657.926	25.0409	56923.8	-773.637	140.948	17.4261	0.779759	3.21874	3.14518	6.61402	0.00374854	8.58283	-0.158524
BAO_46	BAO_46_cereb_l	0	cereb_l	cereb	0.937001	0.80012	39.1127	48.8836	58.8982	56.5685	56.4358	59.4475	58902.7	45.8039	0.837762	8738.84	0.148361	58956	28.3306	45.9682	1.10988e+09	4.80172	9.45496	2.73748	62.6304	5.47058	37.0392	36.925	14.5671	48.0633	3.89513	137.206	0.125577	1.10988e+09	0.0409591	45.8714	580.48	23.3891	66434.3	253.595	156.356	22.6494	0.746572	3.67001	3.30957	8.51457	0.00293277	8.88498	-0.142411
BAO_46	BAO_46_cereb_r	0	cereb_r	cereb	0.961916	0.833459	39.7922	47.7435	60.4401	56.3205	56.2228	60.4731	58693.4	45.9252	0.837979	8715.86	0.148498	58747	28.6856	46.2181	1.11203e+09	4.80441	9.32691	2.83907	61.5619	5.43789	37.4162	37.4141	12.4883	49.0736	3.84261	137.583	0.077699	1.11203e+09	0.0412466	45.8525	697.675	25.7655	69434.3	158.445	156.845	21.6026	0.757517	3.59211	3.27912	8.07914	0.00302013	8.85918	-0.148026
BAO_47	BAO_47_cereb_l	1	cereb_l	cereb	0.879649	0.797026	38.1672	47.887	57.6281	56.5685	56.2228	57.9396	50097.1	42.1237	0.798261	8232.8	0.164337	50152	33.5207	51.4047	1.02353e+09	4.82527	9.30722	2.93805	70.3897	5.51129	42.6926	42.9562	7.033	63.3567	3.87345	142.859	-0.205389	1.02353e+09	0.0408291	47.4618	1332.45	36.0852	67433	-443.128	153.597	32.3886	0.651266	4.39539	3.54828	12.1248	0.00255919	9.11419	-0.10474
BAO_47	BAO_47_cereb_r	0	cereb_r	cereb	0.920222	0.813163	38.4676	47.3061	58.8982	56.4358	56.1427	59.4979	52629.3	43.5321	0.825624	8225.97	0.1563	52683	33.5434	50.9927	1.07207e+09	4.78751	9.08569	2.85197	64.6357	5.37479	42.4934	42.784	14.9406	49.6951	3.77288	142.651	-0.173894	1.07207e+09	0.0418599	45.0116	863.088	28.8843	58646.9	-346.425	145.805	30.6769	0.651955	4.26474	3.51141	11.5816	0.00270239	9.03965	-0.105448
BAO_49	BAO_49_cereb_l	0	cereb_l	cereb	0.948089	0.830478	39.2962	47.3176	58.7963	55.5788	55.2268	58.9746	55503.8	44.8613	0.82223	8558.01	0.154188	55557	30.755	49.8625	1.1046e+09	4.91382	9.86467	3.03673	63.5877	5.88972	40.8104	41.3766	6.09301	57.4947	4.10964	141.004	-0.365495	1.1046e+09	0.0386536	54.6186	1284.01	35.2818	98481.1	-877.472	183.591	26.7669	0.745143	3.95154	3.43486	10.5083	0.00261351	9.1024	-0.136783
BAO_49	BAO_49_cereb_r	0	cereb_r	cereb	0.961137	0.851856	39.9575	46.9064	58.8982	55.5788	55.3173	58.9746	56572.8	45.0835	0.831433	8571.6	0.151514	56626	29.974	49.4647	1.11589e+09	4.93714	10.0882	3.00095	64.4956	5.99934	40.1786	40.6677	8.61747	55.8781	4.20638	140.379	-0.345347	1.11589e+09	0.0378548	56.3142	1107.06	32.6477	106313	-925.42	191.309	26.5612	0.755818	3.9509	3.43065	10.3242	0.002525	9.13295	-0.140574
BAO_50	BAO_50_cereb_l	0	cereb_l	cereb	0.95087	0.70297	34.254	48.7275	58.4123	56.5685	56.7186	58.4893	52306.4	46.3335	0.827762	8171.13	0.156217	52359	31.5871	48.3994	1.02958e+09	4.74449	8.29772	3.08784	68.336	5.10779	40.0768	40.1151	15.3855	52.9504	3.48554	140.228	0.0243233	1.02958e+09	0.0443054	42.3569	678.621	25.4426	63517	11.8858	144.179	19.0008	0.766926	3.33673	3.1945	7.35548	0.00363684	8.69421	-0.156579
BAO_50	BAO_50_cereb_r	0	cereb_r	cereb	0.952313	0.785601	37.8291	48.1531	59.5483	56.4358	56.5685	59.6741	56576.8	45.8568	0.836702	8518.03	0.150557	56632	31.2509	48.1648	1.11293e+09	4.752	8.47197	3.06619	66.9001	5.16247	40.0325	40.3165	12.028	54.8721	3.54058	140.186	-0.0800006	1.11293e+09	0.0439661	42.9237	837.506	28.3851	65232.6	-232.317	146.803	19.6355	0.763739	3.39886	3.21274	7.50975	0.0035579	8.7212	-0.15496
BAO_51	BAO_51_cereb_l	0	cereb_l	cereb	0.95288	0.818764	39.4526	48.1856	58.8982	56.5685	56.7186	59.3127	58516.7	45.9151	0.836331	8715.5	0.14894	58571	32.0337	48.5758	1.16544e+09	4.6956	8.18716	3.16954	61.6192	5.03132	40.9159	41.4949	9.11053	52.5086	3.46111	141.06	-0.384286	1.16544e+09	0.0457098	40.627	1077.83	32.3533	61543.1	-695.657	141.046	16.6804	0.788207	3.11784	3.11857	6.5641	0.00386014	8.57259	-0.164644
BAO_51	BAO_51_cereb_r	0	cereb_r	cereb	0.950271	0.83495	40.0192	47.93	59.4138	56.4358	56.5685	59.6154	58896	45.5465	0.842075	8693.41	0.147606	58951	32.1393	49.1288	1.17695e+09	4.71173	8.58751	2.84377	62.3646	5.13688	41.1515	41.6296	12.0796	50.285	3.60202	141.297	-0.278308	1.17695e+09	0.0441903	41.2078	906.733	29.5782	57378.9	-508.948	143.823	16.3726	0.795211	3.10422	3.10255	6.32348	0.00368318	8.58023	-0.170106
BAO_52	BAO_52_cereb_l	0	cereb_l	cereb	0.940801	0.813367	39.1487	48.1317	58.8982	56.0803	56.2228	59.2453	57079.8	45.2824	0.829326	8644.64	0.151448	57134	32.2983	50.3713	1.15629e+09	4.82305	9.50686	3.24353	62.5289	5.64711	42.0856	42.9141	9.89689	52.632	3.95383	142.261	-0.56638	1.15629e+09	0.041377	49.9787	1165.31	33.5509	98310.3	-1378.21	175.832	17.2318	0.821186	3.16223	3.14279	6.83423	0.00343115	8.72941	-0.180206
BAO_52	BAO_52_cereb_r	0	cereb_r	cereb	0.949155	0.839538	39.8679	47.4879	58.258	56.1427	56.5685	59.203	57359.7	45.0734	0.838021	8582.9	0.149633	57422	32.4069	50.6203	1.16364e+09	4.84442	9.3605	3.29814	61.9204	5.6718	42.1744	43.0187	9.38462	52.5358	3.92104	142.354	-0.559293	1.16364e+09	0.0410336	51.2201	1172.02	33.6482	102846	-1363.66	177.94	18.6858	0.809638	3.28183	3.19126	7.45826	0.00330017	8.79591	-0.173038
BAO_53	BAO_53_cereb_l	1	cereb_l	cereb	0.931376	0.81138	39.2155	48.3318	58.4123	55.9017	55.4437	58.4893	57471.8	45.0151	0.832842	8647.51	0.150465	57524	28.4386	46.1846	1.08098e+09	4.81864	9.3864	2.91975	61.8997	5.50744	36.91	36.5543	10.1164	51.7833	3.87498	137.083	0.221952	1.08098e+09	0.0411081	47.3762	780.994	27.2847	77441.4	603.016	164.303	18.1515	0.800704	3.28789	3.17358	6.87697	0.00325506	8.76117	-0.170673
BAO_53	BAO_53_cereb_r	0	cereb_r	cereb	0.950036	0.835163	39.9503	47.8354	59.0762	55.7315	55.7315	59.2874	58504.4	45.4454	0.83886	8688.01	0.148502	58558	31.1323	48.3653	1.15086e+09	4.77337	9.00985	2.91733	62.2584	5.32777	40.0322	40.3695	9.95539	52.303	3.74686	140.19	-0.217816	1.15086e+09	0.0423283	44.2496	1023.16	31.4409	67138.9	-415.241	155.084	16.5574	0.806651	3.12299	3.10896	6.37127	0.00351637	8.65517	-0.177548
BAO_54	BAO_54_cereb_l	1	cereb_l	cereb	0.947723	0.814781	39.3349	48.2766	59.0339	55.5788	55.9017	59.439	58371.2	45.7528	0.836851	8695.64	0.148971	58425	29.5644	48.1989	1.13648e+09	4.86372	10.2955	2.66111	60	5.81908	39.288	39.7913	9.71668	50.2833	4.2104	139.47	-0.237541	1.13648e+09	0.0389253	50.8828	986.104	30.768	80193	-568.549	177.512	19.7845	0.799106	3.41725	3.22409	7.56616	0.00303339	8.85636	-0.169636
BAO_54	BAO_54_cereb_r	1	cereb_r	cereb	0.959885	0.837523	39.9069	47.6487	59.8164	55.4437	55.7315	59.8916	58595	45.7373	0.838313	8702.66	0.148522	58649	31.2204	48.5321	1.15558e+09	4.78326	9.25539	2.86845	62.6036	5.39404	40.2084	40.5841	11.9853	50.6182	3.81918	140.369	-0.230393	1.15558e+09	0.0418694	44.9264	911.81	29.629	65720.1	-457.718	154.361	18.6295	0.784274	3.31195	3.18166	7.15247	0.00340511	8.72377	-0.164433
BAO_55	BAO_55_cereb_l	0	cereb_l	cereb	0.913324	0.746606	36.0038	48.2234	58.1378	55.109	55.109	58.3609	51521.2	44.0435	0.810256	8263.92	0.160398	51573	32.7961	51.9833	1.05082e+09	4.94222	10.1283	3.2219	64.7437	6.02246	42.5417	42.8304	9.20018	55.5435	4.20762	142.743	-0.401908	1.05082e+09	0.0378759	57.2875	1207.13	34.1202	122040	-1103.04	195.624	23.8714	0.782084	3.7282	3.35367	9.37646	0.00277581	9.05012	-0.157448
BAO_55	BAO_55_cereb_r	1	cereb_r	cereb	0.946693	0.821623	38.2069	46.5018	58.7963	55.1453	55.7315	58.8048	52603.4	44.0229	0.818322	8296.64	0.157721	52655	32.2854	52.7199	1.07934e+09	4.9911	11.317	2.72024	65.5156	6.4226	42.9566	43.4597	11.4161	54.0995	4.65744	143.172	-0.338679	1.07934e+09	0.0355573	61.7122	1105.41	32.5227	119372	-1065.68	214.332	23.6231	0.801066	3.72491	3.33835	9.05186	0.00260808	9.08894	-0.169483
BAO_56	BAO_56_cereb_l	0	cereb_l	cereb	0.968969	0.821303	38.9633	47.4408	58.8982	56.3205	56.1427	59.2874	56776.6	45.9687	0.825024	8658.93	0.152509	56831	30.5192	48.3779	1.1105e+09	4.85616	9.42367	3.27398	61.9216	5.62506	39.6071	39.9211	6.73225	55.1893	3.90618	139.787	-0.374088	1.1105e+09	0.0405026	50.3121	1199.23	34.1023	90682.6	-772.99	169.642	24.5817	0.74653	3.77285	3.38024	9.81629	0.00286361	8.98762	-0.139078
BAO_56	BAO_56_cereb_r	1	cereb_r	cereb	0.931486	0.828472	39.701	47.9207	59.5483	56.2228	56.0803	59.7997	56719.9	44.6375	0.812008	8791.86	0.155005	56773	28.1672	47.3751	1.09266e+09	4.9279	9.45257	3.67587	62.6163	5.94763	38.5195	39.4485	2.74947	59.8668	3.99632	138.731	-0.667599	1.09266e+09	0.039683	58.5277	1411.91	36.9929	154495	-2091.16	201.172	27.4443	0.759774	4.00286	3.45689	10.826	0.00269024	9.13872	-0.137333
BAO_57	BAO_57_cereb_l	0	cereb_l	cereb	0.940591	0.807946	39.1264	48.4269	58.8982	56.5685	56.5685	59.1692	57362.3	45.5499	0.829473	8671.6	0.151173	57416	32.9857	49.4164	1.15292e+09	4.68584	8.62559	2.84212	61.9778	5.0569	41.5648	41.9649	13.4403	48.5374	3.57739	141.704	-0.273957	1.15292e+09	0.0447272	39.5202	870.385	28.9957	50880	-480.082	136.061	17.5276	0.771486	3.20973	3.13759	6.71151	0.00372157	8.58142	-0.159434
BAO_57	BAO_57_cereb_r	0	cereb_r	cereb	0.934758	0.789754	37.906	47.9972	58.8982	56.4358	56.5685	59.0339	54657.5	44.8658	0.832285	8368.46	0.153107	54711	32.8589	50.2036	1.10277e+09	4.75851	8.84476	2.81074	63.343	5.27318	41.8198	42.1069	17.2065	46.1365	3.69238	141.973	-0.205333	1.10277e+09	0.0426697	43.4866	668.71	25.2057	63525.9	-450.948	151.339	17.8122	0.789142	3.23171	3.15189	6.87987	0.00350273	8.67926	-0.167302
BAO_58	BAO_58_cereb_l	0	cereb_l	cereb	0.933751	0.803187	39.3306	48.9682	59.0339	56.5685	56.7186	59.4475	58874.5	45.7241	0.832829	8787.8	0.149263	58928	32.1986	48.6044	1.17268e+09	4.69761	8.26776	3.23722	61.7245	5.03172	40.9241	41.4455	8.6397	53.0848	3.47029	141.068	-0.40423	1.17268e+09	0.0455642	40.6132	1142.68	33.3663	60141.1	-704.466	137.668	20.2135	0.743535	3.45408	3.23861	7.74407	0.00354779	8.68834	-0.14143
BAO_58	BAO_58_cereb_r	0	cereb_r	cereb	0.957587	0.826502	39.5761	47.8839	60	56.4358	56.5685	60.075	58317.4	45.853	0.832943	8731.07	0.149716	58370	32.0304	49.648	1.16902e+09	4.78676	8.97709	3.13374	62.5009	5.39964	41.3564	41.9396	8.65738	53.8435	3.76404	141.519	-0.403775	1.16902e+09	0.0423407	46.0902	1175.29	33.7722	76487.5	-833.729	159.09	20.188	0.774592	3.42471	3.2363	7.92882	0.00333377	8.78239	-0.156962
BAO_59	BAO_59_cereb_l	0	cereb_l	cereb	0.978003	0.795063	37.4332	47.0821	57.3847	55.3263	55.7315	59.439	54222.3	46.0464	0.826315	8384.11	0.154625	54275	30.6562	46.7707	1.05523e+09	4.67037	8.29444	3.22148	60.2043	4.98959	39.2942	39.9428	9.80073	50.4036	3.46864	139.436	-0.455906	1.05523e+09	0.0462821	39.4414	977.372	30.7765	56817.2	-744.181	135.783	15.0781	0.799874	2.94649	3.0528	6.06072	0.00416971	8.46403	-0.173941
BAO_59	BAO_59_cereb_r	0	cereb_r	cereb	0.975227	0.836492	39.4238	47.13	59.8164	55.5788	55.7315	59.9667	57485.1	45.9624	0.839522	8580.03	0.149257	57539	30.472	46.4432	1.11391e+09	4.66139	8.47406	3.09198	59.9564	5.00028	38.997	39.6231	11.125	48.8315	3.5101	139.137	-0.436244	1.11391e+09	0.0462002	38.9962	843.047	28.5153	54106.3	-713.927	134.741	15.0455	0.798806	2.94795	3.0501	6.00509	0.0041383	8.45738	-0.173266
BAO_60	BAO_60_cereb_l	1	cereb_l	cereb	0.914894	0.762764	36.9781	48.4792	58.4123	55.3173	55.3624	58.4893	53075.6	44.3533	0.824508	8283.6	0.156072	53128	26.9636	49.9629	1.02806e+09	5.13802	12.7443	2.44054	64.1138	7.11742	38.8367	39.3184	10.634	53.4798	5.20864	139.106	-0.139453	1.02806e+09	0.0315703	74.9288	908.002	29.1258	167622	-532.595	266.667	27.922	0.81037	4.08937	3.46082	10.4766	0.0019936	9.39975	-0.166038
BAO_60	BAO_60_cereb_r	1	cereb_r	cereb	0.951131	0.807446	38.6167	47.8257	58.7963	56.3205	56.5685	59.3633	56424.8	45.4885	0.82864	8585.48	0.152158	56478	25.1927	49.1931	1.08277e+09	5.15837	13.8308	2.31207	63.1654	7.53326	38.1671	39.3697	9.73778	53.4276	5.6289	138.461	-0.287836	1.08277e+09	0.0310782	81.4376	938.453	29.5151	193222	-1588.83	294.625	25.3904	0.84107	3.9003	3.39444	9.50646	0.00209471	9.34699	-0.183244
BAO_61	BAO_61_cereb_l	0	cereb_l	cereb	0.926107	0.807995	39.2443	48.5699	58.8982	56.5685	56.5685	59.3127	56824.2	44.981	0.82477	8666.43	0.152513	56877	31.2535	48.7948	1.12058e+09	4.8123	9.02266	3.04499	62.3002	5.41053	40.1975	40.4536	11.7311	50.5691	3.7555	140.363	-0.183996	1.12058e+09	0.0416863	46.5296	907.677	29.6102	68990.3	-363.033	151.515	27.8649	0.688695	4.07572	3.45972	10.5261	0.00276488	9.0187	-0.115094
BAO_61	BAO_61_cereb_r	0	cereb_r	cereb	0.925557	0.823549	39.4015	47.8436	58.7963	55.3173	54.9181	59.5063	55528.4	44.282	0.826847	8512.73	0.153304	55581	30.8205	49.1424	1.09613e+09	4.85786	9.23643	3.00029	63.7822	5.58128	40.2558	40.5033	10.1388	53.6434	3.85715	140.433	-0.179501	1.09613e+09	0.0404534	49.6787	975.834	30.6722	81278.6	-388.363	165.831	25.6386	0.731783	3.90324	3.40307	9.75607	0.00278454	9.01981	-0.132491
BAO_62	BAO_62_cereb_l	0	cereb_l	cereb	0.947079	0.774301	37.676	48.6581	58.8982	56.4358	56.7186	59.1101	56904.6	46.083	0.832999	8588.91	0.150935	56958	31.4598	47.7749	1.1166e+09	4.73411	8.6043	3.24066	62.5092	5.12852	39.8641	40.195	11.1583	51.3508	3.56092	140.014	-0.251341	1.1166e+09	0.0443088	41.9355	888.914	29.2947	64368.5	-458.086	141.89	18.9575	0.763886	3.33119	3.19975	7.35662	0.00354257	8.68478	-0.152558
BAO_62	BAO_62_cereb_r	0	cereb_r	cereb	0.943397	0.784608	37.7369	48.0965	58.8982	56.1427	56.5685	59.1439	55472.4	45.3742	0.832415	8450.11	0.15233	55527	31.0131	48.6726	1.08696e+09	4.81911	8.82801	3.0731	63.1081	5.40423	39.7444	39.7682	10.836	52.2721	3.71345	139.912	-0.0389606	1.08696e+09	0.0417724	46.9043	944.254	30.1384	80755.7	-47.3307	162.098	18.3771	0.796063	3.29089	3.17753	7.05002	0.00333356	8.76649	-0.169933
BAO_63	BAO_63_cereb_l	0	cereb_l	cereb	0.941045	0.822507	39.3806	47.8787	58.7282	55.5788	55.7315	59.1101	57191.5	45.056	0.837153	8574.99	0.149935	57245	32.1811	48.9639	1.13813e+09	4.75307	8.61316	3.09966	63.7518	5.19548	40.85	41.1714	9.20036	54.5515	3.59197	141.003	-0.24514	1.13813e+09	0.0436233	43.0117	1074.97	32.3757	57144.3	-378.906	137.053	29.9449	0.64083	4.20991	3.50345	11.3953	0.00283713	8.98807	-0.100025
BAO_63	BAO_63_cereb_r	0	cereb_r	cereb	0.940288	0.82626	38.8613	47.0328	60.208	54.1479	55.3263	60.2412	54376.6	44.2244	0.834637	8316.25	0.152938	54430	32.3549	49.3263	1.08547e+09	4.7687	8.70777	3.1873	64.3481	5.25891	41.0615	41.3967	11.447	52.9011	3.63932	141.218	-0.309686	1.08547e+09	0.0431155	44.1682	960.753	30.5458	62011.9	-503.622	140.577	29.7656	0.65002	4.20136	3.50287	11.348	0.00279838	9.00103	-0.101668
BAO_64	BAO_64_cereb_l	0	cereb_l	cereb	0.952816	0.822	39.4384	47.9786	58	56.5685	56.5685	58.6686	58180.7	45.7148	0.837579	8669.17	0.149004	58234	29.9557	46.5403	1.11963e+09	4.74589	8.74314	3.1576	62.5553	5.20006	38.5049	38.8756	9.32262	53.2327	3.62412	138.659	-0.269166	1.11963e+09	0.043738	42.7609	930.332	29.9657	67173.5	-482.248	147.627	18.0908	0.781332	3.26452	3.16545	6.95872	0.0035518	8.67569	-0.162595
BAO_64	BAO_64_cereb_r	0	cereb_r	cereb	0.946289	0.827674	39.71	47.9779	55.6058	56.4358	56.5685	57.5934	58611.3	45.4009	0.845509	8630.18	0.147244	58665	30.1821	45.248	1.12112e+09	4.60462	7.67567	3.31037	59.7106	4.68436	38.113	38.5532	9.35108	50.3595	3.21682	138.241	-0.327799	1.12112e+09	0.0489724	35.3611	901.705	29.604	45345.1	-462.888	118.719	17.4831	0.742524	3.197	3.13879	6.77659	0.00418064	8.48195	-0.146136
BAO_65	BAO_65_cereb_l	0	cereb_l	cereb	0.944844	0.816227	39.2714	48.1133	58.7963	56.3205	56.7186	59	57433.4	45.4596	0.833435	8637.51	0.150392	57487	30.9607	47.7797	1.12482e+09	4.75716	8.60389	3.28089	61.5622	5.21198	39.7241	40.1501	6.32414	55.238	3.58872	139.88	-0.330141	1.12482e+09	0.043766	43.6431	1198.5	34.1761	67125.6	-603.98	144.99	23.0089	0.725677	3.65366	3.31117	8.96364	0.00348421	8.80195	-0.138144
BAO_65	BAO_65_cereb_r	0	cereb_r	cereb	0.957272	0.831497	39.6578	47.6945	58.7282	56.3205	56.4358	59.0339	58296.9	45.6567	0.84293	8625.61	0.14796	58351	30.7658	47.6703	1.13776e+09	4.7686	8.65694	3.20163	65.4068	5.23978	39.4789	39.7487	8.74355	56.6633	3.60642	139.637	-0.284431	1.13776e+09	0.0433486	44.1125	1052.88	31.9711	67845.5	-509.367	146.257	23.3486	0.724261	3.67778	3.32651	9.15736	0.00339758	8.83076	-0.136292
BAO_66	BAO_66_cereb_l	0	cereb_l	cereb	0.957891	0.817349	39.0096	47.7269	58.4123	55.9017	56.0892	58.8388	56850.9	45.7172	0.827348	8642.14	0.152014	56904	29.573	48.2743	1.10909e+09	4.86898	9.78649	2.89112	62.908	5.73722	39.4253	40.0053	6.97065	55.9374	4.05434	139.609	-0.282277	1.10909e+09	0.0396126	51.1393	1182.85	33.8468	83947	-642.138	173.752	24.7838	0.750087	3.80921	3.38201	9.66856	0.00272605	9.01249	-0.140068
BAO_66	BAO_66_cereb_r	1	cereb_r	cereb	0.983971	0.850287	39.7842	46.7892	59.203	56.3205	56.3205	59.8832	57564.9	46.0392	0.834706	8637.52	0.150048	57619	27.9861	47.8262	1.10422e+09	4.96064	11.0441	2.61823	60.7963	6.22403	38.2249	38.7577	10.7765	50.0198	4.50582	138.435	-0.184125	1.10422e+09	0.0363811	58.0861	863.482	28.608	104963	-552.524	203.355	23.1009	0.795692	3.70708	3.34233	8.83809	0.00249396	9.08926	-0.160229
BAO_67	BAO_67_cereb_l	1	cereb_l	cereb	0.942083	0.810798	39.4328	48.6346	59.0339	56.5685	56.7186	59.4475	58971.2	45.8178	0.837231	8751.16	0.148397	59025	30.6268	45.9928	1.13945e+09	4.59259	8.05394	2.94852	60.5183	4.74509	38.8148	39.3683	8.96076	51.5576	3.34346	138.941	-0.333806	1.13945e+09	0.048216	35.0259	1004.41	31.2753	41653.9	-460.818	121.326	16.2779	0.76313	3.0927	3.10126	6.31462	0.00406121	8.45263	-0.153524
BAO_67	BAO_67_cereb_r	1	cereb_r	cereb	0.955295	0.83294	40.0058	48.0296	60.4401	56.3205	56.5685	60.5145	59433.6	45.8824	0.842465	8742.19	0.147092	59488	30.0535	45.7224	1.14208e+09	4.62606	8.5091	2.93626	59.1388	4.91634	38.4249	39.0652	10.3305	48.8084	3.51423	138.558	-0.358925	1.14208e+09	0.0468319	36.964	860.57	28.8593	45961.5	-533.981	127.758	16.9176	0.765958	3.14198	3.13186	6.67379	0.00387124	8.51438	-0.152651
BAO_68	BAO_68_cereb_l	0	cereb_l	cereb	0.962835	0.835461	39.3635	47.1159	58.7282	54.626	54.7814	59.0339	56109.2	45.3648	0.820769	8635.47	0.153905	56162	29.3049	47.4276	1.08587e+09	4.85106	9.45959	3.03434	63.2023	5.62223	38.8702	39.3927	7.21188	55.9904	3.93339	139.049	-0.30111	1.08587e+09	0.0405295	49.736	1085.02	32.4022	82511.2	-693.638	165.808	25.3308	0.73448	3.85247	3.37116	9.63725	0.00306955	8.96203	-0.140561
BAO_68	BAO_68_cereb_r	0	cereb_r	cereb	0.955656	0.829057	39.5309	47.6817	60.1415	56.4358	56.5685	60.1498	57431.2	45.5673	0.831384	8658.6	0.150765	57487	32.1966	49.3271	1.14814e+09	4.77377	8.63919	3.25182	64.5338	5.27491	41.1642	41.6276	11.63	52.9038	3.61479	141.323	-0.359382	1.14814e+09	0.0433855	44.8565	971.566	30.6629	71370	-736.742	149.504	24.0962	0.72187	3.73532	3.33339	9.35632	0.00342871	8.84274	-0.13763
BAO_69	BAO_69_cereb_l	0	cereb_l	cereb	0.944908	0.802241	38.7416	48.2916	58.0517	55.5788	55.7315	58.7026	56848.8	45.6312	0.822401	8693.9	0.15293	56902	27.6741	44.215	1.06144e+09	4.73422	8.43961	3.28035	58.903	5.13619	36.4234	36.9632	6.57023	52.3328	3.52373	136.579	-0.357396	1.06144e+09	0.0447947	42.5405	985.665	30.9351	62052.9	-611.838	138.774	24.0419	0.70408	3.75246	3.34946	9.27265	0.00338631	8.81047	-0.125787
BAO_69	BAO_69_cereb_r	0	cereb_r	cereb	0.953752	0.834544	39.4269	47.2436	58.4123	55.3263	55.7315	59.338	56424.5	45.0587	0.831331	8557.67	0.151666	56478	27.2176	43.8805	1.04617e+09	4.72661	8.5631	3.05928	60.2371	5.13273	35.9476	36.4128	8.2773	51.9598	3.56806	136.101	-0.299231	1.04617e+09	0.0443449	41.7941	838.965	28.4833	55368.2	-493.288	135.442	24.7759	0.6901	3.79948	3.36572	9.61407	0.00331683	8.81875	-0.121637
BAO_70	BAO_70_cereb_l	1	cereb_l	cereb	0.938069	0.808779	39.3808	48.6917	58.8982	55.7315	55.2268	59.439	58756.7	45.6761	0.836803	8734.38	0.148653	58810	26.2713	44.0347	1.07349e+09	4.79975	9.85834	2.65488	60.6426	5.57206	34.9337	34.7331	13.5382	47.1044	4.04953	135.106	0.209903	1.07349e+09	0.0404969	46.4264	531.734	22.2838	68126.9	528.053	161.393	20.7405	0.772035	3.51875	3.25827	7.82505	0.00298467	8.83191	-0.153563
BAO_70	BAO_70_cereb_r	1	cereb_r	cereb	0.955519	0.827043	39.8763	48.2155	60.3075	56.4358	56.5685	60.3407	59627	46.0708	0.841211	8774.2	0.147152	59681	26.71	40.3088	1.0636e+09	4.43376	7.6148	2.75253	58.79	4.29504	33.393	33.2195	14.3057	44.4843	3.11508	133.497	0.148012	1.0636e+09	0.0524949	27.6622	408.12	19.7773	20731.7	134.172	88.0576	20.149	0.627206	3.46117	3.23058	7.58649	0.00413415	8.37334	-0.103537
BAO_71	BAO_71_cereb_l	1	cereb_l	cereb	0.934462	0.801996	39.0722	48.7186	59.0339	55.5788	56.7186	59.4475	57987.2	45.5257	0.832003	8707.91	0.15017	58041	28.5091	47.5303	1.10395e+09	4.88843	10.5446	2.58103	68.0613	5.9147	37.7237	37.4194	12.2406	55.8207	4.29887	137.914	0.130255	1.10395e+09	0.0379782	52.3684	723.134	26.1377	82029.1	402.934	182.059	22.25	0.781916	3.62639	3.30784	8.52377	0.00269022	8.97323	-0.157002
BAO_71	BAO_71_cereb_r	0	cereb_r	cereb	0.937402	0.820677	39.3879	47.9944	59.5483	56.3205	56.5685	59.5987	56995.5	44.99	0.830121	8627.86	0.151378	57050	27.7034	49.2509	1.09272e+09	5.02936	13.153	2.19908	63.9959	6.93646	38.1541	37.7609	9.11875	54.8771	5.30637	138.397	0.094943	1.09272e+09	0.0333842	67.2164	928.241	29.5675	118578	443.164	239.681	23.6673	0.820051	3.73794	3.35031	9.0811	0.0023084	9.15177	-0.174328
	8
[truncated: 1,173 more columns]
